# Supplementary material for: A new prediction model for operative time of flexible ureteroscopy with lithotripsy for the treatment of renal stones
Source: PLoS One. 2018 Feb 13;13(2):e0192597. doi: 10.1371/journal.pone.0192597 (PMC5811000; doi:10.1371/journal.pone.0192597)
Supplement: S1 File — Data lists of analyzed clinical parameters. (XLS) [file pone.0192597.s001.xls]

## Sheet: 200um (N=472)
	gender	URS	sheath	sheath size	sheath G	sheath length	hudro	pre stenting	prestenting	lower pole	left:1 right:2	position	1:U 2:R 3:U+R	R3	pelvis	upper	middle	lower	0:stone free 1:4mm以下 2:failure	3POM SF	3pom CT 10:なし	stone number	volume	total volume mm3	MAX HU	AVE HU	operative time	J	height	weight	BMI	complications	admission	age	operator	experience	fever	stricture	ESWL failure	stone burden -renal- 対象症例	time after fragmentation	maximal diameter
185	2	Wolf 6-7.5Fr Olympus P-6(flexible)	11/13Fr 45cm aqua	11		45	1	8	1	1	2	R2			2			1	0	0	0	2	10x10.5x13 10.5x8x4.5	906.36	1215	1020	68	0.86	165	52	19.1001	nil	4	63	KA	1			0	1	55	26.6
31	2	Wolf 8-9.8Fr Wolf 6.5-8.5Fr	ACMI12Fr35ｃｍ	12			1	0		0	1	U1	1						1	0	1	1	11.5x10.3x7	431.16	1668	1420	141	3.49	168	74	26.2188	nil	5	60	KA	2			3	2	109	10.7
287	2	Wolf 6-7.5Fr Storz XX	BARD AquaGuide 11/13Ｆｒ	11		35	1	1		0	2	R2			2				0	0	0	1	9x7x10	327.6	1332	1091	117	2.55	165	59	21.6713	nil	4	86.8836	KZ	2			0		101	11
84	2	Wolf 6-7.5Fr	Cook 12Fr 35cm	12		35	0	6		1	1	R2							0	0	0	1	13.7x10.5x8	598.416	1281	848	19	0	160	55	21.4844	retro	19	70.3082	M	1	1	1	2	1	x	7
151	1	Wolf 6-7.5Fr Olympus P-5(flexible)	Cook 12Fr 35cm	12			1	0		1	1	R2			2		1	2	2	2	2	1	51.6x47x24.8	31275.4	1490	1179	98	28.03	158	50	20.0288	nil	8	79	I	2			0	1	77	45
170	1	Wolf 6-7.5Fr Olympus P-5(flexible)	Cook 12Fr 35cm	12		35	0	6		1	2	R2			2			1	0	0	0	2	10x7.3x9.3 10x5.3x6.4	529.412	1182	986	87	0.39	173	76	25.3934	nil	6	41.4123	I	1			0	1	47	19.6
201	1	Wolf 6-7.5Fr Olympus P-5(flexible)	Cook 12Fr 35cm	12		35	1	0		0	1	R2		2					0	0	0	1	7.2x8.8x6.5	214.157	895	412	38	0.43	154	53	22.3478	nil	5	52.8096	I	1			3		28	10.3
204	1	Wolf 6-7.5Fr Olympus P-5(flexible)	Cook 12Fr 35cm	12		35	1	7		0	1	R2			2				0	0	0	1	5.2x4.2x2.8	31.799	284	253	20	0.07	152	49	21.2084	nil	6	59.1822	I	1			0		10	3
351	1	Wolf 6-7.5Fr Olympus P-5(flexible)	Cook 12Fr 35cm	12			0	0		1	1	R2	2			1	1	2	1		1	8	16.3x11.3x5.7 13x11x6 7.8x6x3 3x3x3x3	1107.23	1198	951	102	1	160	45	17.5781	nil	4	63.6589	I	1			0
168	2	Wolf 6-7.5Fr Olympus P-5(flexible)	Cook 12Fr 35cm	12		35	0	8	1	0	1	R3		2					0	0	0	1	10x7.5x5	195	1545	633	70	0.41	164	54	20.0773	nil	6	67.5466	I	1			0	2	41	9.7
211	2	Wolf 6-7.5Fr Olympus P-5(flexible)	Cook 12Fr 35cm	12		35	1	0		0	1	U1			2				0	0	0	1	9.6x7x4.2	146.765	920	740	39	0.4	172	78	26.3656	nil	6	42.5438	I	1			2		22	9.1
252	1	Wolf 6-7.5Fr Olympus P-5(flexible)	Cook 12Fr 35cm	12		35	0	0		1	1	R2						2	0	0	0	1	7.4x4.7x3.6	65.1082	703	526	27	0.12	148	77	35.1534	nil	5	59.1986	K	2			0		12	6
261	1	Wolf 6-7.5Fr Storz XX	Cook 12Fr 35cm	12		35	0	0		1	1	R2			1			2	0	0	0	2	9.4x6.8x8.4 6.4x6.6x5.8	363.372	1490	1264	76	0.52	160	59	23.0469	nil	6	59.2836	K	2			0		55	13.7
307	1	Wolf 6-7.5Fr Olympus P-5(flexible)	Cook 12Fr 35cm	12			0	6		1	1	R2	2		2			1	1	1	1	2	14.4x9.1x12.3 5.9x4.5x5.7	916.826	1702	1435	78	0.35	165	79	29.0174	nil	4	43.8781	K	1			1		65	19.8
26	1	Wolf 8-9.8Fr	Cook 12Fr 35cm	12		35	0	6		0	1	R2+U1							1	0	0	2	7.7x6.7x6.8 9x5.9x4	292.87	1417	1134	78	0.53	150	56	24.8889	nil	5	75	KA	2			0	2	32	14.8
29	1	Wolf 8-9.8Fr	Cook 12Fr 35cm	12		35	1	5		0	2	U1							0	0	0	1	6.8x4.7x4.3	71.46	1260	1238	64	0.16	154	53	22.3478	nil	6	60	KA	2			1	2	39	5
37	1	Wolf 8-9.8Fr	Cook 12Fr 35cm	12			1	0		0	1	U1							0	0	1	1	11.4x7.3x6.6	285.61	1502	1420	95	0.47	143	30	14.6706	nil	4	70	KA	2			0	2	54	11.2
90	1	Wolf 8-9.8Fr Olympus P-5(flexible)	Cook 12Fr 35cm	12			1	0		1	1	R2	2						1	1	1	1	13.2x9x8.2 9.8x4.7x11.7	786.792	1125	927	56	0.01	162	58	22.1003	nil	5	51	KA	1			0	1	39	16.5
103	1	Wolf 8-9.8Fr Olympus P-5(flexible)	Cook 12Fr 35cm	12		35	0	0		0	1	R2							0	0	0	1	10.3x9.2x7.5	369.564	608	534	47	0.16	144	40	19.2901	nil	5	67	KA	1			0	1	39	13
105	1	Wolf 8-9.8Fr Olympus P-5(flexible)	Cook 12Fr 35cm	12		35	0	8	1	1	2	R2							0	0	0	1	14.7x5.6x11 8.7x3.7x5.6	564.608	545	308	47	0.07	148	62	28.3053	nil	6	77	KA	1			0	1	32	20.6
107	1	Wolf 8-9.8Fr	Cook 12Fr 35cm	12		35	0	0		1	1	R2							0	0	0	2	①14x7x5.7 ②3.5x2x4	305.032	470	408	41	0.51	150	41	18.2222	nil	7	69.2151	KA	1			0	1	33	10.7
141	1	Wolf 6-7.5Fr Olympus P-5(flexible)	Cook 12Fr 35cm	12		35	1	8		0	2	R2							0	0	0	1	7x5x4	72.8	1928	1201	44	0	151	65	28.5075	nil	6	66	KA	1			0	1	x	7
191	1	Wolf 6-7.5Fr Olympus P-5(flexible)	Cook 12Fr 35cm	12		35	0	6		1	2	R2						2	0	0	0	1	10.8x8.35x5.2	243.847	853	502	44	0.09	150	52	23.1111	nil	8	66.6534	KA	1			0		39	7.3
208	1	Wolf 6-7.5Fr Olympus P-5(flexible)	Cook 12Fr 35cm	12		35	1	6		0	1	U1		2					0	0	0	1	4.8x6.6x3.9	64.247	1357	1032	50	0.58	150	54.2	24.0889	nil	5	70.9822	KA	1			0		38	6.2
250	1	Wolf 6-7.5Fr Olympus P-5(flexible)	Cook 12Fr 35cm	12			0	6		1	1	R2	2					2	1	1	1	5	12.6x9.2x7.4 6x5.8x4	518.444	1505	1327	37	0.53	155	66	27.4714	nil	13	59.8562	KA	1			0		30	14.6
271	1	Wolf 6-7.5Fr	Cook 12Fr 35cm	12		35	0	0		1	1	R2						2	0	0	0	2	11.4x6.8x4.7	189.459	1045	949	27	0.08	156	59	24.2439	nil	4	48.7986	KA	1			2		11	6
285	1	Wolf 6-7.5Fr Olympus P-5(flexible)	Cook 12Fr 35cm	12		35	0	0		1	2	R2						2	0	0	0	1	7.1x5x7	129.22	1343	1082	49	0.25	160	45	17.5781	nil	4	63.0068	KA	1			0		23	8
49	2	Wolf 8-9.8Fr	Cook 12Fr 35cm	12		35	1	6		1	1	R2							0	0	0	1	7x6.8x5.8	143.562	1530	1209	46	0.17	165	63	23.1405	nil	7	59	KA	2			2	1	24	5.8
55	2	Wolf 6-7.5Fr Olympus P-5(flexible)	Cook 12Fr 35cm	12		35	1	0		1	1	R2							0	0	0	1	8.5x5.3x3.8	89.02	1181	961	107	0.31	170	63	21.7993	nil	5	31	KA	2			1	1	57	7.7
60	2	Wolf 6.5-8.5Fr Olympus P-5(flexible)	Cook 12Fr 35cm	12			1	0		1	2	R2+U1							2	2	2	10	6.1x7x8 10.7x10.4x11.7 7.4x5.7x6.6 8.3x8.8x9 7.7x6.9x5.8	1501.49	1531	1406	125	3.13	162	65	24.7676	nil	5	57.4616	KA	2			1	2	122	51.4
112	2	Wolf 8-9.8Fr Olympus P-5(flexible)	Cook 12Fr 35cm	12		35	0	8	1	0	1	R2							0	0	0	1	7.9x5.8x5.2	123.897	1381	1034	24	0.09	171	70	23.939	nil	4	55	KA	1			0	1	10	6
113	2	Wolf 6-7.5Fr Olympus P-5(flexible)	Cook 12Fr 35cm	12		35	0	0		0	2	R2	2						2	0	0	1	6.9x8.5x5.5	167.739	425	363	44	0.04	172	63.8	21.5657	nil	5	54	KA	1			0	1	19	8
132	2	Wolf 6-7.5Fr Olympus P-5(flexible)	Cook 12Fr 35cm	12			1	0		1	1	R2+U1							2	2	2	4	15x13x11.5 4.6x6.5x5.4 5x6x5 6.5x6.1x3.7	1404.35	1086	880	103	8.47	158	57	22.8329	nil	4	64	KA	1			1	2	82	31.8
177	2	Wolf 6-7.5Fr	Cook 12Fr 35cm	12		35	1	0		0	1	U1							0	0	0	1	10x7.4x5.6	215.488	1524	1345	61	0.16	143	49	23.9621	nil	8	56.4068	KA	1			0	2	37	8.8
194	2	Wolf 6-7.5Fr 腎盂鏡Olympus24Fr	Cook 12Fr 35cm	12		35	1	0		0	2	R3		2					0	0	0	1	7.5x5.7x5	11.15	1002	860	88	0.13	154	51	21.5045	nil	6	70.9603	KA	1			0		58	5
268	2	Wolf 6-7.5Fr Olympus P-5(flexible)	Cook 12Fr 35cm	12		35	1	0		1	2	R2	2		2			1	1	0	0	4	11.3x5.3x6 4.5x4.3x3 8.1x6.6x5.3 13.4x10.4x7	871.649	1396	1213	63	1.61	163	82	30.863	nil	6	65.8425	KA	1			0		52	27.9
290	1	Olympus P-5(flexible) Wolf 6-7.5Fr	Cook 12Fr 35cm	12		35	1	0		0	2	R2					2		0	0	0	1	3x3x3	14.04	1280	910	33	0	148	61	27.8488	nil	6	65.9055	KZ	2			0		×	3
299	1	Olympus P-5(flexible) Wolf 6.5-8.5Fr	Cook 12Fr 35cm	12			1	0		1	2	R2	2		2	1		1	1	1	1	3	6.4x5.3x10.6 6.3x2x3 9x9x4.7 9.3x4x6	520.651	991	737	152	0.76	152	58	25.1039	nil	5	64.0315	KZ	2			0		102	30.8
302	1	Wolf 6-7.5Fr Olympus P-5(flexible)	Cook 12Fr 35cm	12		35	0	1		1	2	R2						2	0	0	0	1	4.2x2.7x5.8	34.2014	478	407	62	0.04	162	55	20.9572	nil	6	53.363	KZ	2			0		19	4.8
306	1	Wolf 6-7.5Fr Olympus P-5(flexible)	Cook 12Fr 35cm	12		35	1	1		1	2	R3+R2		2				1	0	0	0	2	5.1x6.5x5.7 6.1x3.8x5.3	162.141	1084	748	85	0.14	154	62	26.1427	nil	6	62.8589	KZ	2			0		57	12.4
340	1	Wolf 6-7.5Fr Olympus P-5(flexible)	Cook 12Fr 35cm				0	1		0	2	R2	1		2			1			0	1		87.1	771	436	52	0.12				nil	5	79.7137	KZ	2	0		0		24
296	2	Wolf 6-7.5Fr Olympus P-5(flexible)	Cook 12Fr 35cm	12		35	1	0		0	2	U1			2				0	0	0	1	9.1x6.3x5.1	152.039	1209	1031	103	0.21	169	60	21.0077	nil	5	68.2562	KZ	2			0		83	9
7	1	Wolf 8-9.8Fr Olympus P-5(flexible)	Cook 12Fr 35cm	12		35	1	0		0	1	U2							0	0	0	1	6.1x5.3x5.4	91	574	485	60	0.06	155	60	24.974	nil	6	76	Y	1			0	2	22	11.8
12	1	Wolf 8-9.8Fr Olympus P-5(flexible)	Cook 12Fr 35cm	12			1	0		1	1	R2							0	0	1	3	10x6.3x5 3x3x3	177.84	596	203	56	0	154	53	22.3478	nil	9	59.7932	Y	1			0	1	56	18.3
16	1	Wolf 6.5-8.5Fr Olympus P-5(flexible)	Cook 12Fr 35cm	12			0	6		1	1	R2							2	2	2	7	10x7.8x6.8 29x17x7.8 12.7x12x6 17x7x7 10.3x7x6	3409.02	1468	992	97	12.48	152	46	19.91	nil	6	70.5329	Y	1			0	1	76	70.1
116	1	Wolf 6-7.5Fr Olympus P-5(flexible)	Cook 12Fr 35cm	12		35	0	0		1	2	R2	2						1	0	0	2	17.4x6x12 7.5x6.7x4	755.976	475	345	85	3.16	155	44	18.3143	nil	6	47	Y	1			0	1	61	24.9
128	1	Wolf 6-7.5Fr Olympus P-5(flexible)	Cook 12Fr 35cm	12			0	8		1	2	R2							2	2	2	1	36x13x11	2676.96	1285	1165	103	0.25	162	68	25.9107	nil	4	71	Y	1			0	1	89	40
17	2	Wolf 8-9.8Fr Olympus P-5(flexible)	Cook 12Fr 35cm	12		35	0	0		0	2	R2							0	0	0	2	5x5x6.7 5x5x8.7	200.2	1084	865	56	0.1	177	92	29.3658	nil	5	56.8233	Y	1			3	1	30	9.2
34	2	Wolf 6.5-8.5Fr Wolf 8-9.8Fr	Cook 12Fr 35cm	12			0	0		1	1	R2							2	2	2	2	21.7x11.8x22.8 16.4x10x18	4570.89	603	523	111	4.16	167	66	23.6652	nil	6	62.2342	Y	1			0	1	77	47.5
51	2	Wolf 6-7.5Fr	Cook 12Fr 35cm	12		35	0	0		1	2	R2	2						1	0	0	2	11x9x11.8 7.4x5.5x7.8	772.543	1765	1183	124	2.88	165	50	18.3655	nil	6	64.3082	Y	1			1	1	106	18.3
79	2	Wolf 6.5-8.5Fr Storz XX	Cook 12Fr 35cm	12			0	0		1	2	R2							2	2	2	2	①23x12x24.4 ②8.6x7x11.5	3861.88	823	658	93	3.02	166	60	21.7738	nil	6	75.111	Y	1			0	1	50	47
6	1	Olympus P-5(flexible)	Cook 12Fr 35cm	12		35	0	0		1	2	R2							0	0	0	1	7.3x8.9x6.5	219.6	1581	1351	38	0.17	155.5	66	27.295	nil	5	61	YA	1			0	1	20	7.6
21	1	Wolf 8-9.8Fr	Cook 12Fr 35cm	12		35	0	0		1	2	R2							0	0	0	1	10.8x8.5x5.4	257.77	992	816	70	0.09	148	55	25.1096	nil	6	62	YA	1			2	1	34	8.2
4	2	Olympus P-5(flexible)	Cook 12Fr 35cm	12		35	0	6		1	1	R2							0	0	0	1	11.9x7.6x10.8	507.9	1641	1442	66	2.26	164	64	23.7954	nil	4	78	YA	1			0	1	55	11
20	2	Olympus P-5(flexible)	Cook 12Fr 35cm	12			0	0		1	1	R2							2	2	2	3	22x16.4x9.7 4x4x4.5 10x6.6x6.6	2083.83	1666	1335	58	1.67	176	78	25.1808	nil	6	50.6507	YA	1			0	1	32	36.5
207	1	Wolf 6-7.5Fr Storz XX	Cook 12Fr 35cm	12			0	0		1	1	R2						2	2	2	2	4	14.8x17.8x11.7	1602.77	1182	988	104	0.62	158	48	19.2277	nil	5	59.8808	T	1			1			13.5
214	1	Wolf 6-7.5Fr Storz XX	Cook 12Fr 35cm	12		35	1	10		1	1	U1						2	0	0	0	1	7.6x4x3.6	56.9088	355	276	47	0	152	52	22.5069	nil	6	74.9877	T	1			0		40	6.5
230	1	Wolf 6-7.5Fr Storz XX	Cook 12Fr 35cm	12		35	0	0		1	1	R2						2	0	0	0	6	8.4x7.3x10.3	328.43	1124	801	52	0.94	160	58	22.6562	nil	6	42.889	T	1			1		27	10.6
263	1	Wolf 6-7.5Fr Storz XX	Cook 12Fr 35cm	12		35	0	0		1	1	R2			1			2	0	0	0	3	19.1x11.5x7.5 5x4.3x3.4 5x3.3x3	920.387	1609	1430	67	1.8	154	60	25.2994	nil	5	28.4068	T	1			0		53	44.8
46	1	Wolf 6-7.5Fr Storz XX	Cook 12Fr 35cm	12		35	1	0		0	1	U2							0	0	0	1	5.7x5x3	44.46	623	523	46	0.1	156	56	23.0112	nil	6	58	M	1			0	2	20	5.2
91	1	Wolf 6-7.5Fr Olympus P-5(flexible)	Cook 12Fr 35cm	12			1	4.7		0	1	R2+U1							2	2	2	3	①6.5x4.8x7 ②32.5x18x12	3763.97	1517	1372	97	9.52	128	27	16.4795	nil	6	78.3466	M	1			0	2	77	39.8
94	1	Wolf 6-7.5Fr Olympus P-5(flexible)	Cook 12Fr 35cm	12		35	1	0		0	1	U1							0	0	0	1	9.1x6.8x4.7	151.235	1033	881	43	0.34	148	46	21.0007	nil	6	74	M	1			6	2	29	9.1
96	1	Wolf 8-9.8Fr Wolf 6-7.5Fr	Cook 12Fr 35cm	12		35	0	0		0	2	U1							0	0	0	1	16.4x8.7x6.3	467.42	1719	1448	85	2.57	152	47	20.3428	nil	7	61	M	1			0	2	69	15.4
123	1	Wolf 6-7.5Fr Storz XX	Cook 12Fr 35cm	12		35	1	8		1	1	R2							0	0	0	1	8.8x8.1x5.3	196.448	986	835	85	0.41	148	53	24.1965	nil	6	80	M	1			0	1	46	8
217	1	Wolf 6-7.5Fr Olympus P-5(flexible)	Cook 12Fr 35cm	12			0	0		1	1	R2			2	1	1	1	2	2	2	1	47x30.8x12.4	9334.12	1391	1238	82	24.12	151	51	22.3674	nil	11	59.0562	M	1	1		0			54
225	1	Wolf 6-7.5Fr Olympus P-5(flexible)	Cook 12Fr 35cm	12			1	6		1	1	R2	2		1			2	1	1	1	3	10x4.6x6.9 8.5x6x8.6 6.2x4.8x4	455.021	541	494	102	1.96	152	60	25.9695	nil	9	65.9027	M	1			0		62	12.6
258	1	Wolf 6-7.5Fr Wolf-Cobra	Cook 12Fr 35cm	12		35	1	0		1	2	R2+R3		1				2	0	0	0	2	9.8x6.3x3.4 5.5x2.7x10.9	191.098	742	603	85	0.1	157	65	26.3702	nil	7	77.1	M	1			1		60	9.5
266	1	Wolf 6-7.5Fr Storz XX	Cook 12Fr 35cm	12			0	0		1	1	R2					1	2	2	2	2	2	10.2x14x9.4 14.6x14.5x19.6	2855.65	1324	1072	85	7	154	59	24.8777	nil	9	75.6534	M	1			1			28.6
280	1	Wolf 6-7.5Fr Olympus P-5(flexible)	Cook 12Fr 35cm	12		35	1	0		0	1	R3		2					0	0	0	1	4.3x3.3x3	22.1364	605	515	31	0	156	41	16.8475	nil	5	72.5411	M	1			10		18	4
329	1	URF-V2	Cook 12Fr 35cm	12			1	0		0	2	R2		2					1		0	1	15x13x10.2	1034.28	1661	1588	137	9.82	159	41	16.2177	nil	4	51.6068	M	1			0
347	1	URF-V2	Cook 12Fr 35cm				1	0		0	2	R2		2				0			0	1		713.523	1358	1144	49	0.66	142	45	22.317	nil	6	79.1575	M	1	0		0		43
99	2	Wolf 6-7.5Fr Olympus P-5(flexible)	Cook 12Fr 35cm	12		35	1	6		0	1	R2+U1							0	0	0	2	①7.7x6x5.6 ②3x2x6.6	155.126	301	265	71	0.46	157	57	23.1247	nil	?	59.8562	M	1			0	2	60	11
110	2	Wolf 8-9.8Fr Storz XX	Cook 12Fr 35cm	12			1	0		0	2	R2+U1	3						1	1	1	2	①9.6x11x19.2 ②14.4x8.7x4.79	1366.36	1418	996	140	17.53	163	70	26.3465	nil	6	68.1877	M	1			3	2	120	31.2
120	2	Wolf 6-7.5Fr Olympus P-5(flexible)	Cook 12Fr 35cm	12		35	0	8		0	1	U1							0	0	0	3	11.8x6x2.8	103.085	1151	593	34	0	155	57	23.7253	nil	5	69.2808	M	1			1	2	x	17
308	2	Wolf 6-7.5Fr	Cook 12Fr 35cm	12		35	1	0		0	1	R3		2					0	0	0	1	9.7x7.6x5.8	222.339	1335	1082	103	0.48	160	60	23.4375	nil	5	54.2178	M	1			2		88	9.3
35	1	Wolf 8-9.8Fr	Cook 12Fr 35cm	12			0	0		0	2	R2							1	1	1	3	9.2x9.3x6 5.6x3.5x4.6 2.4x2.5x3.5	324.75	1250	1104	129	0.53	158	51	20.4294	pain	6	27.8616	KA	2			0	1	82	19
281	1	Wolf 6-7.5Fr Storz XX	Cook 12Fr 35cm	12			1	1		1	1	R2			2	1	1	1	2	2	2	8	13.6x22x35	5445.44	1803	1483	110	8.08	160	49	19.1406	nil	6	62.4836	K	2			0			40.8
216	1	Wolf 6-7.5Fr Olympus P-5(flexible)	Cook 12Fr 35cm	12			1	10		1	2	R2		2				1	0	0	1	2	10.3x6.1x7.8 7ｘ11ｘ6.3	507.091	1032	805	110	0.16	158	64	25.6369	nil	9	61.574	M	1	1		0		43	13.9
57	1	Wolf 8-9.8Fr Olympus P-5(flexible)	Cook 12Fr 55cm	12			1	6		1	1	R2							0	0	1	1	18.7x11.5x9.4	1051.16	842	560	100	0.42	158	52.6	21.0703	nil	7	57	Y	1			0	1	89	20
221	2	Wolf 6.5-8.5Fr Olympus P-5(flexible)	Cook 12Fr 55cm	12		55	0	0		1	2	R2	2		2			1	1	0	0	2	14.3x12x15 6.5x5.4x2	1374.98	1073	859	120	3.33	177	94	30.0041	nil	5	53.6096	T	1			0		80	21.8
2	2	Wolf 8-9.8Fr Olympus P-5(flexible)	Cook 12Fr 55cm	12		55	1	0		1	1	R2							2	2	0	5	25.6x14.6x20.6 6.7x5x4 8x8x9 12.6x12x10 4x4x5	5200.76	1193	979	81	2	175	76	24.8163	nil	5	57.3411	M	1			0	1	65	58.5
131	2	Wolf 8-9.8Fr Olympus P-5(flexible)	Cook 12Fr 55cm	12			0	8	1	1	1	R2							2	2	2	1	27.8x23x37	12302.1	1308	837	136	3.86	175	80	26.1224	nil	6	49	I	2			0	1	89	48
390	1	Wolf 6-7.5Fr Olympus P-5(flexible)	Cook 14Fr 35cm	14			1	6		1	2	R2	2		2		1	1	1		1	8	20.7x13.6x14.6 11.5x11x6.9 15.4x6.6x3.5	2776.17	1162	793	129	0.5	158	39	15.6225	nil	4	66.4096	YD	1			2
64	1	Wolf 8-9.8Fr Wolf 6-7.5Fr	Cook 14Fr 35cm	14			1	6		1	1	R2							2	2	2	1	18.6x17x17	2795.21	1190	1027	90	リソクラスト	150	40.5	18	fever	12	87	Y	1	1		0	1	80	41
19	2	Wolf 8-9.8Fr Olympus P-5(flexible)	Cook 14Fr 35cm	14			0	8		1	1	R2							2	2	2	4	18x13x6.7 13.2x22.8x10 12x10.3x18	3537.14	1180	981	79	1.77	163	45	16.937	fever	16	75	M	1	1		0	1	68	54
45	1	Wolf 8-9.8Fr Storz XX	Cook 14Fr 35cm	14			0	0		1	2	R2							2	2	2	10	18x18x29.5 6.2x4x12 8x5.9x7 5.6x5.7x4.8 11x8.6x14.5 9x5.8x14.5 11x6x12.8	6922.56	1949	1397	106	4.8	157	50	20.2848	fever	13	56.826	KA	2	1		3	1	53	93.5
75	2	Wolf 8-9.8Fr Olympus P-5(flexible)	Cook 14Fr 35cm	14			1	0		1	1	R2+U1	3						1	1	2	3	12.4x10.5x7 5.2x5.4x3.3	522.113	1698	1433	103	2.61	167	58	20.7967	fever	9	80	Y	1	1		4	2	76	15.6
101	2	Wolf 8-9.8Fr Olympus P-5(flexible)	Cook 14Fr 35cm	14			1	0		1	2	R2							2	2	2	6	13.2x17x11.5 16.5x6.9x8.5 9x7x5.3	2018.76	1382	724	150	3.5	172	70	23.6614	fever	8	67	Y	1	1		13	1	126	47.6
139	1	Wolf 8-9.8Fr Storz XX	Cook 14Fr 35cm	14			1	6		1	1	R2							2	2	2	2	①24.4x17x20 ②15x9.6x13.4	5317.31	751	541	136	0.87	154	68	28.6726	fever	6	63.3055	T	2	1		0	1	125	39.3
150	1	Wolf 6-7.5Fr Storz XX	Cook 14Fr 35cm	14		35	0	8	1	1	2	R2						2	0	0	0	1	14.3x13.6x6.7	677.568	1242	948	165	7.5	146	44	20.6418	fever	19	83	I	2	1		0	1	106	14.2
14	2	Wolf 8-9.8Fr Olympus P-5(flexible)	Cook 14Fr 35cm	14		35	1	0		1	1	R2							0	0	0	1	8.6x12.7x7.6	431.64	1440	1305	81	1.27	170	77.5	26.8166	fever	8	42	Y	1	1		1	1	62	11
143	1	Wolf 6-7.5Fr Olympus P-5(flexible)	Cook 14Fr 35cm	14		35	0	0		1	1	R2							0	0	0	3	8.7x8.4x8.6 9.5x8x8.4 10x13.6x6	1083.1	1552	1338	93	0.59	153	73	31.1846	nil	6	48	I	2			3	1	58	29.4
158	1	Wolf 6-7.5Fr Olympus P-5(flexible)	Cook 14Fr 35cm	14		35	1	8	1	0	2	R2			2				0	0	0	1	17.3x15x8.3	1120	1533	1139	103	3.49	168	68	24.093	nil	6	59	I	2		1	0	1	86	17
161	1	Wolf 6-7.5Fr	Cook 14Fr 35cm	14			0	8		1	2	R2			1			2	2	2	2	5	15.6x13.7x11 9.3x7.9x7.4 21.3x12.6x7.7	2579.78	958	624	160	3.7	150	35	15.5556	nil	7	45	I	2			0	1	70	43
182	1	Wolf 6-7.5Fr Olympus P-5(flexible)	Cook 14Fr 35cm	14		35	0	6	1	1	2	R2			2			1	0	0	0	8	9x9x8.6 7.7x7.7x5 9x8.5x5	715.286	467	437	97	0.68	138	31.5	16.5406	nil		54.4014	I	1	1		0	1	69	27
197	1	Wolf 6-7.5Fr Olympus P-5(flexible)	Cook 14Fr 35cm	14			0	7		1	2	R2			2			1	0	0	1	2	12.1x11.6x17.3 9.5x6x5.2	1416.81	1508	1164	86	3.78	148	51	23.2834	nil	5	62.5	I	1			0		68	16.9
130	2	Wolf 8-9.8Fr Olympus P-5(flexible)	Cook 14Fr 35cm	14			0	7	1	1	1	R2							2	2	2	1	21x21x10.6	2430.79	1523	1223	94	13.74	154	55	23.1911	nil	6	78	I	2			0	1	73	24
140	2	Wolf 6-7.5Fr Olympus P-5(flexible)	Cook 14Fr 35cm	14			1	0		1	2	R2							2	2	2	4	①14.6x17.7x10.7 ②5.5x4x7 ③2.6x7x7.2 ④4.1x5.9x6.3	1665.32	1718	1310	125	5.85	160	58	22.6562	nil	6	38.5795	I	2			4	1	112	34.9
146	2	Wolf 6-7.5Fr Olympus P-5(flexible)	Cook 14Fr 35cm	14			1	6		0	2	R2	2			2			1	1	2	1	19.2x12.7x13.6	1724.44	1495	1029	109	7.15	163	64	24.0882	nil	x	61	I	2			0	1	90	18
147	2	Wolf 6-7.5Fr Olympus P-5(flexible)	Cook 14Fr 35cm	14			0	6	1	1	1	R2	2		1			2	1	1	1	5	18x13x9.8 16x11x14	2473.74	816	667	114	0.93	166	80	29.0318	nil	5	50	I	2			2	1	97	39
148	2	Wolf 6-7.5Fr Olympus P-5(flexible)	Cook 14Fr 35cm	14		35	1	6	1	0	1	R2							0	0	0	1	5.8x5.8x4.7	82.2162	919	792	33	0.12	163	64	24.0882	nil	x	61	I	2			0	1	16	5.3
196	2	Wolf 6-7.5Fr Olympus P-5(flexible)	Cook 14Fr 35cm	14			1	0		1	2	R2					2	1	2	2	2	3	22.4x9x16.7 20.8x12.6x9.2 6.8x4x3.6	3055.4	1405	1200	126	0.9	170	70	24.2215	nil	6	60.6452	I	1			0		112	27.6
249	2	Wolf 6-7.5Fr Olympus P-5(flexible)	Cook 14Fr 35cm	14			1	0		1	2	R2		2			1	1	2	2	2	3	14.3x11.6x6.8 11x8.8x5.8 7x5x5.9 6.8x5x9.5	1153.84	1523	1319	163	3.65	171	78	26.6749	nil	10	62.5438	K	2			0			30.3
23	1	Wolf 8-9.8Fr	Cook 14Fr 35cm	14		35	1	6		1	2	R2+U1							0	0	0	5	8.7x4.2x7.3 ①3x3x3 ①x5	222.95	1005	654	90	0	153	64	27.3399	nil	6	69	KA	2			2	2	x	26.9
24	1	Wolf 8-9.8Fr Olympus P-5(flexible)	Cook 14Fr 35cm	14		35	1	0		0	2	R2							0	0	0	1	12.2x10.8x6.8	465.9	1485	1351	141	3.02	167.5	70.5	25.1281	nil	5	67	KA	2			6	1	120	9.4
25	1	Wolf 8-9.8Fr	Cook 14Fr 35cm	14			0	6		1	2	R2							2	2	2	1	11.5x10x16 19x6x13	1727.44	1177	1056	124	0.43	154	58	24.4561	nil	6	60	KA	2			0	1	101	16
32	1	Wolf 8-9.8Fr	Cook 14Fr 35cm	14			0	0		1	1	R2							2	2	2	3	7.7x6.7x6.3 14x8.4x17	1208.56	1800	1597	107	7.65	148	55	25.1096	nil	7	62	KA	2			0	1	79	24.7
36	1	Wolf 8-9.8Fr	Cook 14Fr 35cm	14		35	0	6		0	2	R2							0	0	0	1	11.8x10.8x8.7	576.54	1708	1525	93	1.5	155	78	32.4662	nil	6	67	KA	2			3	1	73	11
41	1	Wolf 8-9.8Fr	Cook 14Fr 35cm	14			1	5		1	2	R2+R3	2						1	0	1	3	8.4x8.2x6.5 14.8x8x7	663.79	1238	905	111	0.57	148	51	23.2834	nil	4	73	KA	2			1	1	108	36.2
47	1	Wolf 6.5-8.5Fr Storz XX	Cook 14Fr 35cm	14			1	0		1	1	R2							2	2	2	1	22x22.6x13.5	3490.34	1205	1026	112	11.85	160	57	22.2656	nil	6	45	KA	2			0	1	97	45.4
59	1	Wolf 8-9.8Fr Olympus P-5(flexible)	Cook 14Fr 35cm	14		35	1	6			2	U2							0	0	0	3	7.4x6.5x4.3 6.5x2.9x7.8 4.2x2.7x4.7	211.722	1675	1250	55	0.28	157	49	19.8791	nil	7	74.489	KA	2			2	2	31	10.6
70	1	Wolf 8-9.8Fr Olympus P-5(flexible)	Cook 14Fr 35cm	14		35	1	0		0	1	R2	2						1	0	0	1	12.7x19x17	2133.09	1912	1545	92	2.36	156	64	26.2985	nil	6	61	KA	1			0	1	83	27
74	1	Wolf 6.5-8.5Fr	Cook 14Fr 35cm	14		35	1	9		0	1	R2							0	0	0	1	11.7x10.3x27.6	1729.56	865	733	105	7.41	151	57	24.9989	nil	6	40	KA	1			0	1	90	30
82	1	Wolf 6.5-8.5Fr Storz XX	Cook 14Fr 35cm	14		35	0	6		0	1	R2							0	0	0	1	20x16x14	2329.6	1500	876	56	1.52	152	71	30.7306	nil	6	75	KA	1			0	1	46	17.2
104	1	Wolf 8-9.8Fr	Cook 14Fr 35cm	14			1	0		1	1	R2	2						1	1	1	6	16.5x5.8x11	547.404	917	694	53	0	149	46	20.7198	nil	6	69	KA	1			6	1	x	27.6
108	1	Wolf 8-9.8Fr Olympus P-5(flexible)	Cook 14Fr 35cm	14			1	8		1	1	R2							2	2	2	2	①26.6x10.5x26 ②8.5x5x9	3975.04	1160	620	90	13.48	128	27	16.4795	nil	6	78.5384	KA	1			0	1	80	42
109	1	Wolf 8-9.8Fr Olympus P-5(flexible)	Cook 14Fr 35cm	14			1	8	1	1	2	R2							2	2	2	1	13.7x11x8.8 18x14x6.8 25x15x7	2945.68	856	664	96	0.34	158	72	28.8415	nil	6	73	KA	1			5	1	24	25
121	1	Wolf 8-9.8Fr Olympus P-5(flexible)	Cook 14Fr 35cm	14			0	7	1	1	1	R2							2	2	2	1	36x22x13.7	5642.21	1708	1458	59	4.56	153	48	20.5049	nil	7	70	KA	1			0	1	46	45
126	1	Wolf 8-9.8Fr Olympus P-5(flexible)	Cook 14Fr 35cm	14			0	8	1	1	2	R2							2	2	2	1	21x18.5x11.5	2323.23	1337	1116	99	1.05	167	57	20.4382	nil	6	69	KA	1			0	1	55	29
134	1	Wolf 8-9.8Fr	Cook 14Fr 35cm	14			1	8		1	1	R2							0	0	1	2	12x4.8x7 8.8x3.7x3.6	270.616	523	415	57	0.17	155	54	22.4766	nil	4	61	KA	1			0	1	47	17
167	1	Wolf 6-7.5Fr	Cook 14Fr 35cm	14			0	7	1	1	2	R2			2	1	1	1	2	2	2	6	13.7x7.8x11.4 18x12.8x16.8 16.2x7.4x8 10.6x10.4x8.6	3637.93	1632	1518	114	11.7	140	50.7	25.8673	nil	6	80.2781	KA	1			2	1	67	71.2
183	1	Wolf 6-7.5Fr Olympus P-5(flexible)	Cook 14Fr 35cm	14		35	1	8	1	1	1	R2			2			1	0	0	0	2	19.5x17.4x10.6 7.7x7.7x5	2024.38	1802	1683	66	3.86	157	53	21.5019	nil	7	60.7356	KA	1			0	1	53	22.6
27	2	Wolf 8-9.8Fr	Cook 14Fr 35cm	14			1	0		1	1	R2							2	2	2	3	18x15.2x8.6 6x5x4 6x5x5	1363.94	1801	1578	120	6.7	174	81	26.7539	nil	6	62.9274	KA	2			1	1	83	26.9
38	2	Wolf 8-9.8Fr	Cook 14Fr 35cm	14			1	0		1	2	R2+R3							2	2	2	3	16.4x12x12 8.9x7.8x7.2 3x3x3.5	1504.32	1744	1555	125	11.81	168	67	23.7387	nil	5	36.9795	KA	2			0	1	102	27.3
44	2	Wolf 8-9.8Fr Olympus P-5(flexible)	Cook 14Fr 35cm	14		35	1	6		0	1	R2+R3							0	0	0	3	8.3x5.3x7.9 6.9x11x12 5.4x5x7.9	765.243	1059	890	102	2.53	165	58	21.3039	nil	6	69.0041	KA	2			0	1	86	30.4
48	2	Wolf 8-9.8Fr Wolf 6.5-8.5Fr	Cook 14Fr 35cm	14			1	0		0	2	R2							2	2	2	1	20.4x16.4x15.8	2748.74	1373	1121	137	3.59	174	74	24.4418	nil	6	50	KA	2			0	1	119	23.4
50	2	Wolf 8-9.8Fr Olympus P-5(flexible)	Cook 14Fr 35cm	14		35	0	10		0	1	R2							0	0	0	1	11.3x15.3x15	1348.54	1639	1550	138	3.58	171	88	30.0947	nil	6	68.2151	KA	2			0	1	114	16.4
52	2	Wolf 8-9.8Fr Wolf 6-7.5Fr	Cook 14Fr 35cm	14		35	1	0		0	2	U1							0	0	0	1	9.6x8.6x7	300.52	1638	1428	55	0.6	164	70	26.0262	nil	6	79	KA	2			1	2	34	9.7
67	2	Wolf 8-9.8Fr Olympus P-5(flexible)	Cook 14Fr 35cm	14		35	1	0		0	2	U1+U2							0	0	0	4	5.2x2.8x6.7 2.6x3.5x15	121.707	1243	903	32	0.06	165	53	19.4674	nil	6	86.5959	KA	1			1	2	12	18.9
69	2	Wolf 8-9.8Fr Storz XX	Cook 14Fr 35cm	14		35	1	6		1	2	R2+R3							0	0	0	2	①10.4x6.9x7.4 ②6.5x5.5x7.5	415.558	975	794	62	0.83	164	64	23.7954	nil	6	68.163	KA	1			1	1	44	13.8
71	2	Wolf 8-9.8Fr Storz XX	Cook 14Fr 35cm	14		35	1	0		1	1	R2							0	0	0	10	①10x5.5x10.5 ②7.7x4.7x7.3 ③5x5x6 ④4.6x3.4x4 ⑤3x3x5 ⑥⑦⑧＝⑤	641.808	1259	1139	59	0.13	167	60	21.5139	nil	6	67.226	KA	1			0	1	14	30
72	2	Wolf 8-9.8Fr	Cook 14Fr 35cm	14			0	6		1	1	R2+U1							0	0	1	2	6.2x5.9x4.3 12.4x9.4x5	384.849	1698	1602	57	0.35	165	58.5	21.4876	nil	7	77	KA	1			1	2	30	20.2
81	2	Wolf 8-9.8Fr Storz XX	Cook 14Fr 35cm	14			0	6		1	1	R2							2	2	2	2	①20x23x11.5 ②18x8x17	4023.76	832	550	122	1.24	169	78	27.31	nil	8	71.2808	KA	1			0	1	97	59
86	2	Wolf 8-9.8Fr Olympus P-5(flexible)	Cook 14Fr 35cm	14		35	0	8		1	2	R2							0	0	0	3	①8x5x7.3 ②10x6x5 ③3x3x4	326.56	776	654	51	0.17	176	68	21.9525	nil	5	49.3822	KA	1			0	1	25	17
87	2	Wolf 8-9.8Fr Storz XX	Cook 14Fr 35cm	14			0	0		1	2	R2							2	2	2	2	①13x17x21 ②15x8.2x16	3436.68	1127	984	110	5.98	164	64	23.7954	nil	4	58.6616	KA	1			1	1	88	34
95	2	Wolf 8-9.8Fr Olympus P-5(flexible)	Cook 14Fr 35cm	14			0	0		1	2	R2	2						1	1	1	1	16x13.8x10.1	1159.64	1703	1421	99	4.14	162	59.4	22.6337	nil	6	68	KA	1			1	1	75	15.8
125	2	Wolf 6-7.5Fr Olympus P-5(flexible)	Cook 14Fr 35cm	14			1	8	1	1	1	R2							2	2	2	2	24x12x19.3 9.4x8x6.8	3156.28	1561	1346	131	8.82	160	55	21.4844	nil	4	40	KA	1			0	1	115	28.3
142	2	Wolf 6-7.5Fr	Cook 14Fr 35cm	14		35	0	6	1	1	1	R2	2						1	0	0	7	21x11.7x7.6 11x6.5x16.5	1584.47	1642	1528	80	4.06	172	73	24.68	nil	6	45	KA	1			1	1	71	46.5
180	2	Wolf 6-7.5Fr Olympus P-5(flexible)	Cook 14Fr 35cm	14		35	0	7	1	0	2	U1							0	0	0	1	9.6x7.6x5	189.696	1267	1061	80	0.56	166	67	24.3141	nil	4	50.7247	KA	1			1	2	24	11
190	2	Wolf 6-7.5Fr Storz XX	Cook 14Fr 35cm	14		35	0	6		1	2	R2		1				2	0	0	0	10	13x8x9.5 12.3x8.8x7.1 14.4x8.1x5.4	1240.91	1295	1027	86	0.61	158	58	23.2335	nil	6	66.4342	KA	1			1		49	39.41
22	1	Wolf 8-9.8Fr Olympus P-5(flexible)	Cook 14Fr 35cm	14			1	5		0	2	R2+R3							2	2	2	2	32.8x30x22 10.5x7x8.8	11593.3	1562	1227	103	11.13	162	66	25.1486	nil	9	53.7712	Y	1			0	1	93	45.8
39	1	Wolf 8-9.8Fr	Cook 14Fr 35cm	14			0	6		1	1	R2							2	2	2	3	48x45x20 17.5x12.7x15	24197.5	872	806	108	6.46	153	49	20.9321	nil	4	20.5384	Y	1			0	1	92	83.1
56	1	Wolf 8-9.8Fr	Cook 14Fr 35cm	14			0	6		0	1	R2							2	2	2	1	13.6x10x15.4 25x13.3x22.6	4996.63	1217	798	113	4.96	143	45	22.006	nil	5	64.4781	Y	1			0	1	100	39
58	1	Wolf 8-9.8Fr Olympus P-5(flexible)	Cook 14Fr 35cm	14		35	0	0		1	1	R2							0	0	0	2	8.7x4.7x8 6x6.2x3.9	245.544	1512	1209	49	0.13	144	40	19.2901	nil	6	68.4288	Y	1			2	1	39	10.3
66	1	Wolf 8-9.8Fr Olympus P-5(flexible)	Cook 14Fr 35cm	14		35	1	0		0	2	R2							0	0	0	1	13x9.1x15.7	965.801	1791	1513	101	2.71	151	50.9	22.3236	nil	6	78	Y	1			0	1	88	16.5
68	1	Wolf 8-9.8Fr Olympus P-5(flexible)	Cook 14Fr 35cm	14		35	0	8		1	1	R2							0	0	0	1	10.3x8x12.8	548.454	1693	1465	97	1.49	142	45	22.317	nil	6	86.4781	Y	1			0	1	78	11
30	2	Wolf 8-9.8Fr Olympus P-5(flexible)	Cook 14Fr 35cm	14		35	1	6		1	2	R2							0	0	0	2	14.5x7x12 8x5x5.8	754	505	482	114	1.28	167	68	24.3824	nil	5	74.0041	Y	1			0	1	90	20
40	2	Wolf 8-9.8Fr Olympus P-5(flexible)	Cook 14Fr 35cm	14			1	6		1	2	R2							2	2	2	1	22.7x9.1x15.3	1643.47	1594	1556	137	4.28	160	59.7	23.3203	nil	6	60	Y	1			0	1	122	21
61	2	Wolf 8-9.8Fr	Cook 14Fr 35cm	14			1	0		0	2	R2+R3							2	2	2	3	26.4x15.2x19 6.9x6.3x6 7x7x3 5.6x5.9x8.9	4329.62	1676	1593	136	11.64	165	51	18.7328	nil	6	76.1301	Y	1			0	1	118	44
63	2	Wolf 8-9.8Fr	Cook 14Fr 35cm	14			0	7		1	2	R2							2	2	2	4	①19.5x14.7x17 ②15x15.6x13.5 ③9.6x7x8.8 ④8x7.5x7.8 ⑤5x6x6.5	4828.93	1454	1261	104	12.55	170	65	22.4913	nil	6	29.511	Y	1			0	1	94	52
73	2	Wolf 8-9.8Fr Storz XX	Cook 14Fr 35cm	14		35	1	6		1	1	R2							0	0	0	1	7.6x4.6x7.8	141.798	1576	1395	67	0.1	163	69	25.9701	nil	4	47	Y	1			1	1	31	6.3
88	2	Wolf 6-7.5Fr Olympus P-5(flexible)	Cook 14Fr 35cm	14		35	1	6		0	1	R3	2						1	0	0	1	21x16.6x11.2	2030.25	1582	1242	158	1.95	173	60	20.0474	nil	5	40	Y	1			0	1	144	18
114	2	Wolf 8-9.8Fr Olympus P-5(flexible)	Cook 14Fr 35cm	14		35	0	0		1	1	R2							0	0	0	2	14.7x7x17.3	925.688	1619	1095	75	2.78	185	91	26.5888	nil	5	59.3192	Y	1			0	1	57	20
119	2	Wolf 8-9.8Fr Olympus P-5(flexible)	Cook 14Fr 35cm	14		35	0	0		1	1	R2							0	0	0	4	①17.7x15x14 ②13.4x11x5	2316.08	766	588	110	7.86	169	80	28.0102	nil	6	63.0452	Y	1			2	1	84	33.3
10	1	Wolf 8-9.8Fr Olympus P-5(flexible)	Cook 14Fr 35cm	14		35	1	6		1	2	R2+R3							2	2	0	6	13.3x10x6.5 13x10.8x20	1909.7	1601	909	73	1.05	160	62	24.2188	nil	7	61.4562	YA	1			0	1	61	52.4
11	1	Wolf 8-9.8Fr Olympus P-5(flexible)	Cook 14Fr 35cm	14		35	1	6		0	1	R2							0	0	0	1	15.5x10.5x5.8	490.9	1723	1536	52	0.47	147	67	31.0056	nil	5	65	YA	1			1	1	44	12.3
13	1	Wolf 8-9.8Fr Olympus P-5(flexible)	Cook 14Fr 35cm	14			0	6		1	2	R2							2	2	2	4	9x6.4x4 12x12.5x20 15x12x10 5x5x3	2654.81	1198	902	113	13.21	150	48	21.3333	nil	8	50.4945	YA	1			1	1	101	29
124	1	Wolf 6-7.5Fr	Cook 14Fr 35cm	14			1	8		1	1	R2							2	2	2	2	①23.8x18.3x11.3 ②14.5x14.1x10 ③22.2x8x3	3899.43	1460	1070	113	0.59	150	40	17.7778	nil	6	71.4507	T	2			1	1	81	29.7
133	1	Wolf 8-9.8Fr Olympus P-5(flexible)	Cook 14Fr 35cm	14		35	1	6		1	1	R2+U1							0	0	0	7	①10x7.7x7.3 ②9.2x5.4x7.7 ③8x7x4 ④5.7x3.6x5.7 ⑤⑥⑦＝④	850.967	1496	1214	111	0.66	176	53	17.11	nil	5	41.1466	T	2			many	2	87	41.9
145	1	Wolf 6-7.5Fr Olympus P-5(flexible)	Cook 14Fr 35cm	14		35	1	0		0	1	U1							0	0	0	1	18.5x12x7.4	854.256	1418	1010	136	0.33	157	58	23.5304	nil	6	65	T	2			0	2	89	20
157	1	Wolf 6-7.5Fr Storz XX	Cook 14Fr 35cm	14		35	0	8	1	0	1	U1							0	0	0	1	15.5x8.6x7.6	526.802	962	774	45	0.19	140	40	20.4082	nil	6	82	T	2			0	2	33	16
171	1	Wolf 6.5-8.5Fr	Cook 14Fr 35cm	14			1	0		1	1	R3		2				1	2	2	2	5	25.6x21x15 4x4x4 4x4x4 4x4x4 4x4x4	4326.4	1897	1665	63	17.56	156	60	24.6548	nil	7	49.8425	T	2			0	1	55	32
187	1	Wolf 6-7.5Fr Storz XX	Cook 14Fr 35cm	14		35	0	8	1	1	1	R2			1			2	0	0	0	3	6.2x6.5x4.9 7x4.3x6.5	204.422	1355	1151	35	0.31	148	46	21.0007	nil	4	59.3521	T	1			1	1	18	13.3
193	1	Wolf 6-7.5Fr Olympus P-5(flexible)	Cook 14Fr 35cm	14		35	1	6		0	1	R3		2					0	0	0	1	11x9x6.3	324.324	1131	889	37	1	160	61	23.8281	nil	5	60.4041	T	1			1		16	12.7
233	1	Wolf 8-9.8Fr Olympus P-5(flexible)	Cook 14Fr 35cm	14			0	1		1	1	R2						2	2	2	2	2	19x11x9 5.4x6.4x4.6	1060.79	1659	1427	82	2.19	157	68	27.5873	nil	5	51.3493	T	1			0			25
247	1	Wolf 6-7.5Fr Olympus P-5(flexible)	Cook 14Fr 35cm	14		35	0	1		1	2	R2						2	0	0	0	1	9.4x9.1x6.6	293.573	1449	1231	32	0.35	159	46	18.1955	nil	5	38.6342	T	1			0		20	7.6
122	2	Wolf 6-7.5Fr Olympus P-5(flexible)	Cook 14Fr 35cm	14			1	8	1	1	2	R2	2						1	1	1	2	①21x17.3x11 ②6.5x5.9x8.2	2241.6	887	550	145	3.19	173	85	28.4005	nil	4	55.6973	T	2			0	1	128	32.4
129	2	Wolf 8-9.8Fr Olympus P-5(flexible)	Cook 14Fr 35cm	14			1	0		1	1	R2							2	2	2	3	①20.7x19.3x12.7 ②15.3x15.2x11.3	4004.89	1089	850	128	9.14	175	85	27.7551	nil	6	45.2288	T	2			0	1	90	41.1
136	2	Wolf 6-7.5Fr	Cook 14Fr 35cm	14			0	0		0	2	R3							2	2	2	1	22.8x13.4x20	3177.41	1555	1230	105	10.67	163	64	24.0882	nil	5	61	T	2			0	1	95	21
155	2	Wolf 6-7.5Fr Olympus P-5(flexible)	Cook 14Fr 35cm	14			0	6		1	1	R2	2					2	1	1	1	1	19.2x15x9.6	1437.7	1624	1374	146	9.44	163	67	25.2174	nil	6	76	T	2			0	1	120	20
1	1	Wolf 6-7.5Fr Storz XX	Cook 14Fr 35cm	14			0	6		0	2	R2							2	2	2	4	20x11x22 12x11x7 10x9x9 6.4x6x6	3538.29	629	454	93	5.21	164	29	10.7823	nil	6	23.0616	M	1			0	1	83	47.9
3	1	Olympus P-5(flexible)	Cook 14Fr 35cm	14		35	0	0		1	2	R2							2	2	0	6	11.6x7.8x11 7.4x5.6x7 26x14x10.5 14x5x5	2837.83	1892	1523	41	0.44	159	57.5	22.7444	nil	5	59.2589	M	1			0	1	13	56
8	1	Wolf 8-9.8Fr Olympus P-5(flexible)	Cook 14Fr 35cm	14		35	0	0		0	2	R2							2	2	0	5	12.5x17x10.8	1193.4	1701	1145	89	6.14	148	50	22.8269	nil	6	54	M	1			2	1	80	31.8
18	1	Wolf 8-9.8Fr Olympus P-5(flexible)	Cook 14Fr 35cm	14		35	0	0		1	1	R2							0	0	0	2	7.3x7.2x5.4 6.3x6x5.1	247.834	1223	938	45	0.46	146	56	26.2713	nil	6	71.4288	M	1			3	1	28	12
28	1	Wolf 8-9.8Fr	Cook 14Fr 35cm	14			0	6		1	2	R2							2	2	2	5	23.6x19x19 12x12x11 20x9.4x32	8382.19	1581	1285	91	11.74	149	36	16.2155	nil	5	75.0726	M	1			0	1	75	69.7
62	1	Wolf 8-9.8Fr Olympus P-5(flexible)	Cook 14Fr 35cm	14		35	1	0		1	2	R2+R3							0	0	0	4	13x8x15.5 10x7.7x14 2x2x3 2x2x3	1411.28	1139	878	90	2.73	157	93	37.7297	nil	7	51.2726	M	1			2	1	85	33.6
65	1	Wolf 8-9.8Fr Olympus P-5(flexible)	Cook 14Fr 35cm	14			1	0		1	2	R2							2	2	2	7	24x12x15.5 20x16.8x11.7 13x10x4	4635.9	1173	987	93	9.61	155	48	19.9792	nil	8	56	M	1			0	1	72	66.2
100	1	Wolf 8-9.8Fr Olympus P-5(flexible)	Cook 14Fr 35cm	14			1	8		1	2	R2							2	2	2	8	①10.5x7x10.4 ②6.8x4x13 ③5x6x10 ④18.5x7x12 ⑤6x3x7.8 ⑥2x3.7x9.8 ⑦5.2x5.8x4	1718.89	1274	750	140	3.3	149	36	16.2155	nil	6	75.7575	M	1			0	1	104	66.4
118	1	Wolf 8-9.8Fr Olympus P-5(flexible)	Cook 14Fr 35cm	14			1	6		1	1	R2							0	0	2	2	①10.6x9.2x8.3 ②10.3x10.7x8	879.37	973	805	87	0.85	150	62	27.5556	nil	11	70.9411	M	1			0	1	61	17
231	1	Wolf 6-7.5Fr Storz XX	Cook 14Fr 35cm	14			1	0		1	2	R2+U1			2			1	2	2	2	8	25.5x21x21.9	6098.27	1749	1534	120	5.89	150	45	20	nil	5	83.7438	M	1			0			35
251	1	Wolf 6-7.5Fr Olympus P-5(flexible)	Cook 14Fr 35cm	14			0	0		1	1	R2	2		2			1	1	1	1	4	25.2x16.3x11	2349.55	1817	1604	127	10.83	162	58	22.1003	nil	5	66.3767	M	1			0		115	20.3
312	1	URF-V2	Cook 14Fr 35cm	14			0	8		1	1	R2	2					2	0	0	0	7	8x7x6 12x10x9 10x9x7	1063.92	1570	1424	90	3.49	155	57	23.7253	nil	4	44.8123	M	1			0
317	1	Wolf 6-7.5Fr URF-V2	Cook 14Fr 35cm				0	1		1	1	R2+U1	2				1	1			0	4		627.89	912	669	75	2.46	162	52	19.8141	nil	7	54.6014	M	1	1		0		63
5	2	Storz XX	Cook 14Fr 35cm	14		35	1	6		1	2	R2							2	2	0	8	16.7x8.3x15 12.5x11x7.3 11.9x7.3x8.6 11.1x17x6 9.3x6x4.6	2713.81	1281	1039	122	9.33	166	62	22.4996	nil	4	65.6644	M	1			1	1	106	54.6
9	2	Wolf 8-9.8Fr Olympus P-5(flexible)	Cook 14Fr 35cm	14		35	1	0		0	1	R2+R3							2	2	0	3	21x18.7x15 11.7x7.6x7.3 4x4x4	3433.88	1417	1213	92	13.27	172	100	33.8021	nil	6	40.4589	M	1			1	1	75	32.9
43	2	Wolf 8-9.8Fr Wolf 8-9.8Fr	Cook 14Fr 35cm	14			0	0		1	2	R2							2	2	2	5	16x9.2x20 6x5x7 7.6x6.7x7.3 17x16.5x7 20x9.7x16	4468.47	1676	990	118	18.21	164	61	22.68	nil	6	69.1548	M	1			2	1	89	86.7
53	2	Wolf 8-9.8Fr Olympus P-5(flexible)	Cook 14Fr 35cm	14			1	7		1	2	R2+U1							2	2	2	7	11.4x7.6x11 5.6x5.6x6 (CT時にはすべて腎結石)	593.424	1132	852	97	1.4	160	65	25.3906	nil	6	46.4123	M	1			0	2	63	36.8
54	2	Wolf 8-9.8Fr Olympus P-5(flexible)	Cook 14Fr 35cm	14			1	0		0	1	R2							2	2	2	1	30x23.7x16.4	6063.41	1389	959	114	12.79	169	72	25.2092	nil	5	63	M	1			1	1	105	30.8
77	2	Wolf 8-9.8Fr	Cook 14Fr 35cm	14		35	1	8		1	2	R3							0	0	0	1	17.1x7.8x8.6	596.475	1445	1334	128	5.24	165	77	28.2828	nil	6	56	M	1			0	1	113	17
89	2	Wolf 8-9.8Fr Storz XX	Cook 14Fr 35cm	14		35	0	6		0	2	U1							0	0	0	1	13x10x6.2	419.12	1160	942	95	1.26	162	72	27.4348	nil	5	40.4178	M	1			1	2	77	9.2
163	2	Wolf 8-9.8Fr Wolf 6-7.5Fr	Cook 14Fr 35cm	14		35	1	0		0	2	R2			2				0	0	0	1	15x10.6x15.2	1256.74	1424	1275	72	1.24	182	82	24.7555	nil	4	37	M	1			0	1	60	16.5
198	2	Wolf 6-7.5Fr Wolf-Cobra	Cook 14Fr 35cm	14		35	1	0		1	1	R2	2				1	2	1	0	0	2	14.2x10.7x11.9 12.6x10.4x8	1485.33	1776	1252	120	6.33	167	68	24.3824	nil	5	47.8781	M	1			0		105	30.3
236	2	Wolf 6-7.5Fr Olympus P-5(flexible)	Cook 14Fr 35cm	14		35	0	6		1	1	R2	2					2	1	0	0	2	24.5x15x11.2 6.8x5.4x4	2216.7	1453	1177	105	9.14	162	60	22.8624	nil	8	70.6342	M	1			0		90	26
297	2	Olympus P-5(flexible)	Cook 14Fr 35cm	14			1	0		1	1	R2			2		1	1	2	2	2	4	7x3x5.3 7x4.8x9.2 16x5.8x11.2 4.6x4.6x4	803.098	1440	1139	106	3.44	168	55	19.487	nil	7	76.0315	M	1			0			33.1
358	1	Wolf 6-7.5Fr Olympus P-5(flexible)	Cook 14Fr 35cm				0	1		1	2	R2+U1	2		1		1	2			0	8		1001	1156	985	78	0.58	150	59	26.2222	nil	7	69.3658	YD	2	0		1		39
33	2	Wolf 8-9.8Fr Storz XX	Cook 14Fr 35cm	14		35	1	0		1	2	R2	2						1	0	0	1	8.2x11.3x8.8	424.01	1398	1126	115	0.34	174	83	27.4145	fever	8	61	KA	2	1		0	1	86	10.6
188	1	Wolf 6-7.5Fr Storz XX	Cook 14Fr 35cm	14			1	8		1	1	R2+U1			1	1	1	2	2	2	2	10	6.5x5.6x10 8.9x9x8.3 17.5x16.2x6.7 15.6x14.3x7 5.3x5.3x7.9	2450.11	1257	1080	120	2.67	175	53	17.3061	nil	5	42	I	1			0	2	102	56.9
301	1	Wolf 6-7.5Fr Olympus P-5(flexible)	Cook 14Fr 35cm	14			1	8		1	1	R3+R2	2	2				1	1	0	1	1	16.7x15.4x22.7	3035.75	1833	1621	129	17.73	157	56	22.719	nil	5	63.9438	M	1			0		111	21
15	2	Wolf 8-9.8Fr Storz XX	Cook 14Fr 35cm	14		35	1	0		0	2	R2							0	0	0	1	10.7x10.9x8.8	533.7	1242	1140	64	2	168	56	19.8413	nil	6	70	M	1			1	1	40	10.6
102	2	Wolf 8-9.8Fr Storz XX	Cook 14Fr 55cm	14		55	0	6	1	0	1	R2+U1							0	0	0	6	①10x6.8x14.4 ②5.5x5.6x6.8 ③20.8x11.9x32.9	4852.66	791	501	87	2.93	173	57	19.0451	nil	10	59.1466	M	1			0	2	82	54.9
232	2	Wolf 6-7.5Fr Storz XX	Cook 9.5Fr 35cm	9.5			0	0		1	2	R2						2	2	2	2	3	8x6.8x4.2 14x7.9x5.6	440.877	1460	1278	128	2.56	163	73	27.4756	nil	5	40.9466	K	2			0			23
294	2	Wolf 6-7.5Fr Storz XX	Cook 9.5Fr 35cm	9.5			1	0		0	1	R3		2					2	2	2	1	16.4x13.6x9.2	1067.02	1623	1517	100	6.47	175	120	39.1837	nil	5	52.5685	K	1			0			18.3
244	2	Wolf 6-7.5Fr Storz XX	Cook 9.5Fr 35cm	9.5		35	0	0		1	2	R2						2	0	0	0	8	4x3.4x2.4	16.9728	601	445	69	0	178	68	21.4619	nil	3	42.4589	T	1			0		63	3
414	2	Wolf 6-7.5Fr URF-P6	Cook 9.5Fr 45cm	9.5			1	0		0	2	R3	2	2					0		0	1	14.8x13x9	900.432	1226	971	119	1.27	166.5	102	36.7936	nil	6	42.6288	KU	1			0
409	2	Wolf 6-7.5Fr Storz XX	Cook 9.5Fr 45cm	9.5			1	0		0	2	R3	2	2					2		2	1	19x14.7x9.8	1423.31	1523	1079	67	2.07	166	80	29.0318	nil	10	56.9603	T	1			0
408	2	Wolf 6-7.5Fr URF-P6	Cook 9.5Fr 45cm	9.5			1	0		0	1	R3	2	2					0		0	1	10x8.5x6.7	296.14	1438	1182	93	1.21				nil	5	60.8616	M	1			2
433	2	URF-V2	Cook 9.5Fr 45cm	9.5			1	8		0	2	R2	2				2		0		0	1	7.6x6.3x4.3	107.06	1242	920	96	0.22	165	67	24.6097	nil	5	61.9411	M	1			0
398	2	Wolf 6-7.5Fr Storz XX	Cook 9.5Fr 45cm	9.5			0	0		1	1	R2	2					2	0		0	1	16.6x12.8x8.8	972.308	1675	1466	124	2.23	176	83	26.7949	nil	4	49.2151	YD	1			0
417	2	Wolf 6-7.5Fr URF-P6	Cook 9.5Fr 45cm	9.5			0	0		0	2	R2	2		2				2		2	1	14x12.2x9.6	852.634	1596	1477	98	3.23	165	66	24.2424	nil	5	61.8068	YD	1			0
337	2	Wolf 6-7.5Fr Storz XX	Cook 9.5Fr 45cm	9.5			0	0		1	1	R2						2	2		2	1	13x9x6.5	395.46	1187	1006	110	1.53	168	69	24.4473	nil	8	61.3849	T	1			1
345	2	Wolf 6-7.5Fr Storz XX	Cook 9.5Fr 45cm	9.5			1	0		0	2	R3	2	2					0		0	1	20x12x10	1248	865	706	138	0.21	168	64	22.6757	nil	4	61.5575	YD	2			0
349	2	Wolf 6-7.5Fr Storz XX	Cook 9.5Fr 45cm	9.5			0	0		1	1	R2	2		2			1	0		0	2	13.8x11.3x5 3x3x3	419.484	1194	949	110	0.26	156	53	21.7784	nil	6	75.0096	YD	2			0
463	1	Wolf 8-9.8Fr Wolf 8-9.8Fr	Navigator 11/13 36cm	11			1	0		0	2	R3	2	2				0	0		0	1	8.8x7.8x7	249.85	1364	1060	105	1.53	153	41	17.5146	gastroentero?	6	51.4014	F	2			1
156	1	Wolf 6-7.5Fr Storz XX	Navigator 11/13 36cm	11		36	0	0		1	2	R2						2	0	0	0	2	13.5x7x5 5x4.4x3.6	286.884	820	740	97	0.11	155	50	20.8117	nil	7	42	I	2	1		0	1	73	21
282	1	Wolf 6-7.5Fr Olympus P-5(flexible)	Navigator 11/13 36cm	11		36	1	0		0	2	R2			2				0	0	0	2	3.2x2.3x2.8 3.5x3x2	21.6362	284	255	29	0	148	55.7	25.4291	nil	5	66.0918	K	2			0		24	5.5
284	1	Wolf 6-7.5Fr Olympus P-5(flexible)	Navigator 11/13 36cm	11		36	0	0		1	1	R2			2			1	0	0	0	2	21.9x10x13 5.6x3.4x5.8	1537.87	1271	1054	101	1.31	153	60	25.6312	nil	7	82.1274	K	2			0		85	25.8
295	1	Wolf 6-7.5Fr Olympus P-5(flexible)	Navigator 11/13 36cm	11		36	0	1		1	2	R2			1			2	0	0	0	2	5.3x7.5x4.9 5.6x6.5x4	176.995	665	593	74	0.22	154	62	26.1427	nil	4	62.7658	K	1			0		60	10.9
314	1	Wolf 6-7.5Fr Olympus P-5(flexible)	Navigator 11/13 36cm				1	1		0	1	R2+U2	1	2				0			0	2		224.69	1183	1012	65	0.61	149	60	27.0258	nil	4	42.8425	K	2	0		0		55
238	2	Wolf 6-7.5Fr Olympus P-5(flexible)	Navigator 11/13 36cm	11		36	0	1		0	2	R2				2			0	0	0	2	4.8x4.2x6	62.8992	854	750	51	0.29	168	65	23.03	nil	4	61.1	K	2			0		34	4
274	2	Wolf 6-7.5Fr Olympus P-5(flexible)	Navigator 11/13 36cm	11		36	1	1		0	1	U1+U2			2				0	0	0	4	3x3x2 4つあり	37.44	560	350	33		163	60	22.5827	nil	5	58.6041	K	2			1		25	8.5
283	2	Wolf 6-7.5Fr Olympus P-5(flexible)	Navigator 11/13 36cm	11		36	1	1		1	1	R2			2			1	0	0	0	1	2x1x3 6x4.2x7.8	105.331	985	810	54	0.26	167	76	27.2509	nil	4	48.2151	K	2			1		42	11.6
78	1	Wolf 8-9.8Fr	Navigator 11/13 36cm	11			1	6		1	1	R2+U1							2	2	2	2	15.6x12x11 11.3x6.5x10.7 15x5x7	1752.46	952	828	141	1.58	147	53	24.5268	nil	6	73	KA	1			1	2	x	34
111	1	Wolf 8-9.8Fr Wolf 6-7.5Fr	Navigator 11/13 36cm	11			0	0		1	2	R2							2	2	2	2	①39x22.4x22 ②13x11x23	11704.3	720	482	99	4.91	156	44	18.0802	nil	7	50.2205	KA	1			0	1	80	57.6
254	1	Wolf 6-7.5Fr Storz XX	Navigator 11/13 36cm	11			1	0		1	1	R2			1	2	1	1	2	2	2	1	22x15x7.7	1321.32	1799	1706	73	23.36	160	49	19.1406	nil	6	62.3	KA	1			0			25
153	2	Olympus P-5(flexible)	Navigator 11/13 36cm	11		36	0	6		0	1	R2				2			0	0	0	1	6x5x6	93.6	1169	808	28	0	162	44.4	16.9182	nil	5	70	KA	1			0	1	x	8
300	1	Wolf 6-7.5Fr Olympus P-5(flexible)	Navigator 11/13 36cm	11		36	1	0		0	2	R2					1		0	0	0	1	6.1x4x8.1	102.773	957	776	75	0.14	157	64	25.9645	nil	6	57.437	KZ	2			1		39	9.1
318	1	Wolf 6.5-8.5Fr Storz XX	Navigator 11/13 36cm				1	1		1	1	R2					2	1			0	1		121.484	935	722	40	0.4	151	61	26.7532	nil	9	70.7466	KZ	2	1		0		20
321	1	Wolf 6.5-8.5Fr Storz XX	Navigator 11/13 36cm	11			1	6		0	左	R3	2	2					0		0	1	12x6x6	224.64	1582	1211	46	0.37	168	57	20.1956	nil	7	61.0014	KZ	2			0
327	1	Wolf 6.5-8.5Fr Storz XX	Navigator 11/13 36cm				1	1		1	1	R2					2	1			0	1		357.577	831	697	42	0.45	142	37	18.3495	nil	6	82.8753	KZ	2	0		0		21
322	2	Wolf 6.5-8.5Fr Olympus P-5(flexible)	Navigator 11/13 36cm	11			0	0		0	1	R2				2			0		0	1	10x8x3.5	145.6	480	413	92	0.16	165	70	25.7117	nil	6	37.6425	KZ	2			1
330	2	Wolf 6.5-8.5Fr Olympus P-5(flexible)	Navigator 11/13 36cm	11			1	0		0	2	R2	1		2				0		0	1	4x3x3	18.72	429	364	44	0.02	186	82	23.7022	nil	5	44.1301	KZ	2			0
355	1	Wolf 6-7.5Fr Olympus P-5(flexible)	Navigator 11/13 36cm	11			1	6		1	1	R2	2					2	0		0	3	16.4x14x5.5	656.656	1313	1132	153	0.63	137	53	28.2381	nil	7	84.0973	KU	2			0
365	1	Wolf 6-7.5Fr Olympus P-5(flexible)	Navigator 11/13 36cm	11			1	0			1	R2	2		2				1		1	1	14x12.3x8	716.352	1532	1216	112	0.66	165	50	18.3655	nil	6	48.6918	KU	2			0
371	1	Wolf 6-7.5Fr Olympus P-5(flexible)	Navigator 11/13 36cm				0	0		1	2	R2					2	1			0	1		72.8	1253	1041	48	0.11	153	45	19.2234	nil	5	52.1247	KU	2	0		0		25
375	1	Wolf 6-7.5Fr Olympus P-5(flexible)	Navigator 11/13 36cm				0	1		1	2	R2					2	1			0	1		163.8	921	754	51	0.2	153	62	26.4855	nil	5	48.6096	KU	2	0		0		28
377	1	Wolf 6-7.5Fr Olympus P-5(flexible)	Navigator 11/13 36cm				1	1		1	1	R2					2	1			0	2		359.424	338	293	94	0.11	164	48	17.8465	nil	5	47.1849	KU	2	0		2		47
379	1	Wolf 6-7.5Fr Olympus P-5(flexible)	Navigator 11/13 36cm				0	1		1	1	R2					2	1			0	1		116.48	1021	778	51	0.16	157	52	21.0962	nil	4	41.5466	KU	2	0		0		27
380	1	Wolf 6-7.5Fr Olympus P-5(flexible)	Navigator 11/13 36cm				0	1		1	2	R2					2	1			0	1		107.162	1148	951	35	0.2	154	52	21.9261	nil	8	45.8397	KU	2	0		0		17
399	1	Wolf 6-7.5Fr Olympus P-5(flexible)	Navigator 11/13 36cm				1	1		1	2	R2					2	1			0	1		290.441	460	419	73	0.29	148	63	28.7619	nil	10	60.1356	KU	1	1		0		53
402	1	Wolf 6-7.5Fr Olympus P-5(flexible)	Navigator 11/13 36cm				0	0		0	2	R2		2				0			0	1		339.562	924	694	67	0.19	158	48	19.2277	nil	6	46.4014	KU	1	0		0		45
405	1	Wolf 6-7.5Fr Storz XX	Navigator 11/13 36cm				1	1		0	2	R3	2					0			0	1		260.14	925	761	64	0.02	141	52	26.1556	nil	5	82.3411	KU	1	0		1		33
422	1	Wolf 6-7.5Fr Olympus P-5(flexible)	Navigator 11/13 36cm	11			0	0		1	1	R2	2					2	0		0	1	11.5x11x7.5	493.35	1722	1459	111	3.61	153	53	22.6409	nil	4	42.5712	KU	1			0
410	2	Wolf 6-7.5Fr Storz XX	Navigator 11/13 36cm	11			1	8		0	2	R3	2	2					0		0	1	14x11x9.6	768.768	1277	1117	96	1.77	180	93	28.7037	nil	4	43.0616	KU	1			0
356	2	Wolf 6-7.5Fr Olympus P-5(flexible)	Navigator 11/13 36cm	11			0	0		1	1	R2	2					2	0		0	8	15x12x12	1123.2	1440	1118	175	1.69	159	40	15.8222	nil	5	58.4863	KU	2			0
245	1	Wolf 6-7.5Fr Storz XX	Navigator 11/13 36cm	11			1	1		1	1	R2			1	1	1	2	2	2	2	8	25.3x22.3x22 15.8x12x12 12.8x19x12	9155.01	1060	713	130	0.67	163	87	32.7449	nil	6	29.2233	T	1			0			58.2
276	1	Wolf 6-7.5Fr Storz XX	Navigator 11/13 36cm	11		36	1	0		0	1	R3		2					0	0	0	1	8x6.1x10.2	258.835	1431	1360	56	0.23	150	53	23.5556	nil	7	65.3438	T	1			0		30	10.3
346	1	Wolf 6-7.5Fr Storz XX	Navigator 11/13 36cm	11			0	0		1	2	R2	2			1	1	2	1		1	1	18.3x15x10.7	1527.32	1560	1449	108	2.16	160	43	16.7969	nil	6	25.9274	T	1			0
350	1	Olympus P-5(flexible)	Navigator 11/13 36cm				1	1		1	1	R2					2	1			0	1		285.886	868	789	43	0.55	163	56	21.0772	nil	5	51.0068	T	1	0		0		37
265	2	Wolf 6-7.5Fr Storz XX	Navigator 11/13 36cm	11		36	0	0		1	2	R2		2				1	0	0	0	8	4.8x2x3.4 5.7x4.6x3.9	70.147	557	486	53	0.26	165	65	23.8751	nil	6	62.4233	T	1			0		28	7
304	1	Wolf 8-9.8Fr Olympus P-5(flexible)	Navigator 11/13 36cm	11		36	0	0		1	1	R2						2	0	0	0	2	5x4.2x3.6	39.312	516	451	39	0	150	62	27.5556	nil	9	72.6233	M	1			0		32	5.1
313	1	Wolf 6-7.5Fr URF-V2	Navigator 11/13 36cm				0	0		0	1	R2		2				0			0	1		450.45	1386	979	73	3.42	154	63	26.5643	nil	4	35.4233	M	1	0		0		63
352	1	URF-V2	Navigator 11/13 36cm				1	1		0	1	R2		2				0			0	1		792.48	729	670	72	0.78	139	40	20.7029	nil	7	81.7301	M	1	0		0		60
386	1	Wolf 6-7.5Fr URF-P6	Navigator 11/13 36cm				0	1		1	1	R2					2	1			0	1		37.44	412	391	30	0.04	154	51	21.5045	nil	6	68.7	M	1	1		0		13
420	1	Wolf 6-7.5Fr Wolf-Viper	Navigator 11/13 36cm	11			1	0		0	1	R2	2		2		1		0		0	2	7.6x5x5 3x3x3	112.84	1055	849	63	0.12	154	58	24.4561	nil	6	63.8315	M	1			1
423	1	Wolf 6-7.5Fr Wolf-Viper	Navigator 11/13 36cm	11			0	8		0	2	R2	2		2				0		0	1	14x10.8x10	786.24	1183	1070	76	3.08	159	51.5	20.371	nil	5	51.6096	M	1			0
432	1	Wolf 6-7.5Fr Wolf-Cobra	Navigator 11/13 36cm	11			0	6		1	1	R2	2					2	1		1	1	21.4x13.7x9.6	1463.56	1848	1606	132	8.87	165	68	24.977	nil	8	48.1	M	1			1
435	1	Wolf 6-7.5Fr Wolf-Cobra	Navigator 11/13 36cm	11			1	0		1	2	R2	2		2			1	1		1	2	16.3x14x9.5 3x3x3	1141.35	1065	945	83	0.61	150	54	24	nil	6	69.8562	M	1			0
438	1	Wolf 6-7.5Fr URF-V2	Navigator 11/13 36cm	11			1	0		1	1	R2+R3	2	2				1	1		1	2	15x13.3x8.3 8x4.8x4.2	944.908	1534	1380	155	4.28	154	48	20.2395	nil	6	54.8397	M	1			0
457	1	Wolf 6-7.5Fr URF-V2	Navigator 11/13 36cm	11			1	6		0	1	R2	2		2	1			2		2	2	10x8.8x6.7 11x9x8	718.432	1231	948	105	8.94	153	47	20.0777	nil	7	61.0753	M	1			0
445	1	Wolf 6-7.5Fr Olympus P-5(flexible)	Navigator 11/13 36cm	11			1	0		0	1	R2	2			1	2		0		0	3	5x5x5 4x3x3 3x3x3	97.76	1185	938	104	0.11	150	50	22.2222	nil	16	69.5466	TB	2			0
447	1	Wolf 6-7.5Fr Olympus P-5(flexible)	Navigator 11/13 36cm	11			0	6		1	2	R2	2					2	0		0	1	9.3x8x6.4	247.603	988	899	74	0.3	159	51	20.1733	nil	5	41.7466	TB	2			0
449	1	Wolf 6-7.5Fr Olympus P-5(flexible)	Navigator 11/13 36cm	11			1	0		1	1	R2	2				1	2	0		0	2	15x10.2x6 3x3x3	491.4	1096	932	95	0.05	156	60	24.6548	nil	6	38.1137	TB	2			0
454	1	Wolf 6-7.5Fr Olympus P-5(flexible)	Navigator 11/13 36cm	11			0	6		0	1	R2	2		2				0		0	1	9.3x7.4x6.9	246.926	1567	1328	71	0.84	156	50	20.5457	nil	5	80.4178	TB	2			0
367	1	Wolf 6-7.5Fr Olympus P-5(flexible)	Navigator 11/13 36cm	11			1	0		0	2	R2+R3	2	2			1		1		1	2	16x14x10 5x5x5	1229.8	1039	834	198	0.37	147	43	19.8991	nil	6	61.9658	YD	2			0
368	1	Wolf 6-7.5Fr Olympus P-5(flexible)	Navigator 11/13 36cm				1	1		1	2	R2				1	2	2			0	2		142.48	781	728	60	0.18	157	47	19.0677	nil	6	64.2068	YD	2	0		0		35
381	1	Wolf 6-7.5Fr Storz XX	Navigator 11/13 36cm				1	1		1	2	R2					2	1			0	1		140.774	441	384	65	0	148	43	19.6311	nil	6	62.089	YD	2	0		0		45
411	1	Wolf 6-7.5Fr Olympus P-5(flexible)	Navigator 11/13 36cm	11			0	6		1	1	R2	2					2	0		0	1	10x7.3x6.5	246.74	514	488	90	0.03	140	35	17.8571	nil	26	88.311	YD	1			0
426	1	Wolf 6-7.5Fr Olympus P-5(flexible)	Navigator 11/13 36cm	11			1	0		0	1	R3	2	2					0		0	1	12.6x12x8.6	676.166	1414	1179	103	0.96	150	60	26.6667	nil	6	79.7384	YD	1			0
184	2	Wolf 6-7.5Fr Olympus P-5(flexible)	Navigator 11/13 36cm	11		36	1	0		0	2	U1							0	0	0	1	9.3x5.7x3.3	90.965	741	620	47	0.12	164	62	23.0518	nil	6	51	I	1			0	2	28	7.2
144	1	Wolf 6-7.5Fr Olympus P-5(flexible)	Navigator 11/13 36cm	11		36	0	6		1	2	R2							0	0	0	1	8.9x7.4x4	136.989	711	645	40	0.09	154	49	20.6612	nil	7	22	KA	1	1		1	1	31	8.5
324	1	Wolf 6.5-8.5Fr Olympus P-5(flexible)	Navigator 11/13 36cm	11			1	0		1	1	R3	2	2				1	0		0	4	9x9x7 6x3x3	322.92	1084	934	47	0.16	155	52	21.6441	nil	4	67.8315	KZ	2			1
310	1	Wolf 6-7.5Fr URF-V2	Navigator 11/13 36cm	11		36	0	0		1	1	R2						2	0	0	0	1	12x7.5x8.5	397.8	939	810	65	0.12	156	58	23.833	nil	1	65.7082	M	1			0		54	9.5
461	1	Wolf 8-9.8Fr Wolf 8-9.8Fr	Navigator 11/13 36cm	11			0	6		0	1	R2	2				2		0		0	1	12x8.6x7.6	407.846	978	852	101	0.91	156	126	51.7751	nil	5	56.7795	F	2			0
98	2	Wolf 8-9.8Fr Olympus P-5(flexible)	Navigator 11/13 46cm	11			0	0		1	2	R2	2						1	1	1	1	10.8x10.2x10	572.832	889	536	133	2.51	182	82	24.7555	fever	5	31	M	1	1		1	1	101	13.7
172	1	Wolf 6-7.5Fr Olympus P-5(flexible)	Navigator 11/13 46cm	11		46	0	8	1	1	1	R2						2	0	0	0	1	12x6.9x6.5	279.864	880	391	60	1.8	160	40	15.625	nil	6	60.7603	I	1			0	1	60	11
138	2	Wolf 6-7.5Fr 軟性膀胱鏡	Navigator 11/13 46cm	11		46	0	0		0	1	R2							0	0	0	1	10.8x6.6x12.4	459.613	1517	1160	127	1.11	168	83	29.4076	nil	6	65	I	2			0	1	100	14.2
165	2	Wolf 6-7.5Fr Olympus P-5(flexible)	Navigator 11/13 46cm	11			1	0		0	1	R2			1	2			2	2	2	4	8.7x9.7x6.6 11.3x8.8x8.3 15x14.3x5.7 10x10x4	1562.59	1159	877	142	29.36	153	52	22.2137	nil	5	67	I	2			7	1	121	30
195	2	Wolf 6-7.5Fr Olympus P-5(flexible)	Navigator 11/13 46cm	11		46	0	6		1	1	R2						2	0	0	0	1	4.4x4x6.9	63.1488	440	381	48	0.31	161	65	25.0762	nil	6	63.1767	I	1			0		32	3.9
202	2	Wolf 6-7.5Fr Storz XX	Navigator 11/13 46cm	11		46	0	0		1	2	R2						2	0	0	0	2	7.8x8.8x5.2 7.8x5.4x4.6	286.354	1030	787	65	40	170	65	22.4913	nil	4	40.2918	I	1			2		35	15.4
206	2	Wolf 6-7.5Fr Olympus P-5(flexible)	Navigator 11/13 46cm	11		46	1	0		0	2	U1			2				0	0	0	1	15.6x8.5x8.5	586.092	1386	1091	87	1.94	174	80	26.4236	nil	4	55.6534	I	1			0		60	13.6
213	2	Wolf 6-7.5Fr Olympus P-5(flexible)	Navigator 11/13 46cm	11		46	0	0		0	1	R2					2		0	0	0	1	15.4x8x14.1	903.302	1351	1091	134	6.14	156	67	27.5312	nil	6	60.8863	I	1			0		104	14
219	2	Wolf 6-7.5Fr Olympus P-5(flexible)	Navigator 11/13 46cm	11		46	1	0		0	2	U1		2					0	0	0	1	18.8x11.5x8.3	933.119	1254	1155	153	1.79	157	56	22.719	nil	7	70.5301	I	1			0		110	18.4
224	2	Wolf 8-9.8Fr Olympus P-5(flexible)	Navigator 11/13 46cm	11		46	0	6		1	2	R2						2	0	0	0	1	14.7x16x11	1345.34	1406	1220	121	1.23	169	67	23.4586	nil	4	78.2562	K	2			0		93	17.2
229	2	Wolf 6-7.5Fr Olympus P-5(flexible)	Navigator 11/13 46cm	11		46	0	0		1	1	R2						2	0	0	0	3	9.2x9.2x7.5	330.096	779	548	60	0.19	174	66	21.7994	nil	5	62.889	K	2			0		33	10.5
235	2	Wolf 6-7.5Fr Olympus P-5(flexible)	Navigator 11/13 46cm	11		46	0	0		1	1	R2						2	0	0	0	1	17x12.5x9.9	1093.95	1625	1456	136	3.71	165	55	20.202	nil	5	69.2699	K	2			0		118	16.2
237	2	Wolf 6-7.5Fr Olympus P-5(flexible)	Navigator 11/13 46cm	11		46	1	0		1	1	R2						2	0	0	0	1	8.2x4.5x4	76.752	1474	1204	53	0.51	161	58	22.3757	nil	4	36.8425	K	2			3		41	7.8
240	2	Wolf 6-7.5Fr Olympus P-5(flexible)	Navigator 11/13 46cm	11			0	0		1	2							2	2	2	2	3	14x5x9.4 9.4x9.3x7.7	692.19	1333	984	156	2.87	169	72	25.2092	nil	6	63.9274	K	2			0			22.1
248	2	Wolf 6-7.5Fr Olympus P-5(flexible)	Navigator 11/13 46cm	11		46	1	0		0	2	R3		2					0	0	0	1	20.6x14.4x8.4	1295.72	1270	1163	149	0.85	169	55	19.257	nil	10	58.3493	K	2			0		124	16.3
267	2	Wolf 6-7.5Fr Olympus P-5(flexible)	Navigator 11/13 46cm	11		46	1	0		1	1	R2		1				2	0	0	0	2	7x5.2x9.5 8.3x8.3x5	358.93	721	619	85	0.73	167	67	24.0238	nil	6	64.489	K	2			0		70	18
272	2	Wolf 6-7.5Fr Olympus P-5(flexible)	Navigator 11/13 46cm	11		46	1	1		0	1	R3		2					0	0	0	1	11.7x8.2x13.9	693.454	1547	1338	93	2.09	170	86	29.7578	nil	6	61.1822	K	2			0		78	14.3
292	2	Wolf 6-7.5Fr Olympus P-5(flexible)	Navigator 11/13 46cm	11		46	1	0		1	1	R2			2			1	0	0	0	4	9.2x8.3x7.5 4x4x3 4x3x3 3x3x3	355.524	1004	831	110	10.83	153	60	25.6312	nil	6	74.5521	K	2			1		93	18.2
293	2	Wolf 6-7.5Fr Olympus P-5(flexible)	Navigator 11/13 46cm	11			0	0		1	2	R2	2					2	1	1	1	2	7x9x4.6 6.5x7.7x10	410.956	1046	936	84	0.58	170	75	25.9516	nil	6	48.111	K	2			0		70	18.9
319	2	Wolf 6-7.5Fr Olympus P-5(flexible)	Navigator 11/13 46cm	11			1	0		1	1	R2	2		2			1	0		1	3	19x11x9 6x4.8x4.6	1047.01	1452	867	73	1.62	167	78	27.968	nil	6	57.6973	K	1			0
326	2	Wolf 6-7.5Fr Olympus P-5(flexible)	Navigator 11/13 46cm	11			0	6		1	1	R2	2					2	2		2	6	12x10x9 12x9.6x7 12x11x7	1461.41	1385	1159	127	3.82	172	65	21.9713	nil	4	57.6753	K	1			1
336	2	Wolf 6-7.5Fr Olympus P-5(flexible)	Navigator 11/13 46cm	11			1	6		1	2	R2+U1+U2	3		1			2	2		2	8	17x13x14 10x6x5	1764.88	1740	1073	97	0.89	168	67	23.7387	nil	9	67.963	K	1			0
80	2	Wolf 8-9.8Fr Olympus P-5(flexible)	Navigator 11/13 46cm	11			1	6		1	2	R2							2	2	2	5	①23x19x21.5 ②12x7x11 ③16.6x13x10 ④10.5x5x9.5	6747.65	1313	917	136	9.48	160	60	23.4375	nil	6	71.6945	KA	1			1	1	117	72.5
200	2	Wolf 6-7.5Fr Olympus P-5(flexible)	Navigator 11/13 46cm	11		46	1	0		1	1	R2+U1			2		1	1	0	0	0	3	7.2x5.3x4.8 4.9x5.2x3.3 3x3x2	148.331	882	693	31	0.03	172	70	23.6614	nil	5	68.7658	KA	1			0		13	15.4
209	2	Wolf 6-7.5Fr Olympus P-5(flexible)	Navigator 11/13 46cm	11		46	0	0		1	1	R2						2	0	0	0	5	12x7x4.6	200.928	565	211	26	0.11	164	63	23.4236	nil	6	59.3466	KA	1			0		13	11
210	2	Wolf 6-7.5Fr Storz XX	Navigator 11/13 46cm	11		46	1	6		0	1	U1		2					0	0	0	1	8.6x7.1x5.4	171.457	1367	1089	66	0.9	176	80	25.8264	nil	4	54.1301	KA	1			1		53	6
255	2	Wolf 6-7.5Fr Olympus P-5(flexible)	Navigator 11/13 46cm	11			1	0		1	1	R2+U1	3		2			1	1	1	1	5	7.8x5.5x3.9 16.3x10.3x7.6	750.503	1167	1026	129	0.89	172	66	22.3094	nil	5	61.1767	KA	1			2		97	24.2
260	2	Wolf 6-7.5Fr	Navigator 11/13 46cm	11		46	0	0		1	2	R2	2		2			1	1	0	0	2	19.3x7.3x12 7.7x5x8.8	1055.33	520	464	70	7.79	178	76	23.9869	nil	7	69.6068	KA	1					63	25.2
262	2	Wolf 6-7.5Fr Olympus P-5(flexible)	Navigator 11/13 46cm	11		46	0	0		1	1	R2						2	0	0	0	2	4.5x4.7x2.9 3.7x4.9x1.5	46.0356	436	369	33	0.06	171	66.5	22.742	nil	6	60.8753	KA	1			0		17	10
264	2	Wolf 6-7.5Fr Olympus P-5(flexible)	Navigator 11/13 46cm	11		46	0	0		0	1	R2			2				0	0	0	1	5.9x3.9x3.3	39.4852	520	501	24	0.03	167	81	29.0437	nil	5	38.5493	KA	1			0		12	6
269	2	Wolf 6-7.5Fr	Navigator 11/13 46cm	11		46	1	1		1	1	R2						2	0	0	0	1	12.7x11x6.8	493.979	1033	885	61	0.63	160	52	20.3125	nil	6	74.711	KA	1			0		43	7.6
277	2	Wolf 6-7.5Fr Storz XX	Navigator 11/13 46cm	11			0	0		1	2	R2						2	0	0	1	4	10.7x5.2x7 4.8x3x3	224.994	554	506	35	0.08	163	70	26.3465	nil	6	71.7712	KA	1			1		20	13.4
320	2	Olympus P-5(flexible) Wolf 6.5-8.5Fr	Navigator 11/13 46cm	11			0	0		1	1	R2						2	0		0	1	20x13x7.9	1068.08	427	377	140	9.72	170	72	24.9135	nil	5	60.563	KZ	2			4
328	2	Wolf 6.5-8.5Fr Olympus P-5(flexible)	Navigator 11/13 46cm	11			1	0		0	1	R2	2		2				0		0	1	13x7x5	236.6	1107	841	63	0.21	170	88	30.4498	nil	17	44.6479	KZ	2			0
331	2	Wolf 6.5-8.5Fr Storz XX	Navigator 11/13 46cm				0	1		0	2	R2	2					0			0	1		354.182	1733	1595	52	1.48	162	50	19.052	nil	8	78.2425	KZ	2	0		0		33
343	2		Navigator 11/13 46cm	11			0	0		0	2	R2	2			2			0		0	2	11.7x6x5 11.3x6.7x5.5	399.051	416	367	80	0.06		57		nil	6	68.3274	KZ	2			0
76	2	Wolf 8-9.8Fr Olympus P-5(flexible)	Navigator 11/13 46cm	11		46	1	5		1	1	R2							0	0	0	2	6.1x5.6x4.8 16x9.5x12.6	1081.17	1558	1261	132	1.62	166	90	32.6608	nil	6	51	Y	1			1	1	94	18.3
93	2	Wolf 8-9.8Fr Storz XX	Navigator 11/13 46cm	11			1	0		0	1	R2							2	2	2	1	17.2x12.6x10.5 23x14x10	2857.69	1749	1454	121	5.65	170	65	22.4913	nil	6	76	Y	1			0	1	102	31
115	2	Wolf 6-7.5Fr Olympus P-5(flexible)	Navigator 11/13 46cm	11			1	6	1	0	1	R2	2						2	0	1	1	19.6x22x9	2018.02	1534	1281	125	4.94	181	65	19.8407	nil	5	54	Y	1			0	1	93	23
396	1	Wolf 6-7.5Fr Olympus P-5(flexible)	Navigator 11/13 46cm				1	1		1	1	R2	1				2	1			0	2		616.273	1511	1225	75	0.93	172	74	25.0135	nil	6	59.3959	KU	2	0		0		49
362	2	Wolf 6-7.5Fr Olympus P-5(flexible)	Navigator 11/13 46cm	11			1	0		1	2	R2	2					2	1		0	1	17.5x12.5x9	1023.75	1869	1745	205	2.66	169	78	27.31	nil	5	34.6096	KU	2			1
363	2	Wolf 6-7.5Fr Olympus P-5(flexible)	Navigator 11/13 46cm				0	1		1	1	R2					2	1			0	1		63.4982	677	614	41	0.22	176	77	24.858	nil	5	61.7301	KU	2	0		0		24
366	2	Wolf 6-7.5Fr Olympus P-5(flexible)	Navigator 11/13 46cm				0	0		1	2	R2			1	1	2	3			0	5		748.8	999	877	103	7.5	175	75	24.4898	nil	7	61.6808	KU	2	0		0		75
370	2	Wolf 6-7.5Fr Olympus P-5(flexible)	Navigator 11/13 46cm	11			1	0		1	2	R2+R3	2	2				1	0		0	2	8x6x4.5 11x10x8	569.92	1080	823	103	0.37	171	117	40.0123	nil	5	37.0096	KU	2			1
384	2	Wolf 6-7.5Fr Olympus P-5(flexible)	Navigator 11/13 46cm				0	1		1	2	R2					2	1			0	1		131.847	691	423	58	0.13	171	75	25.6489	nil	5	71.5164	KU	2	0		0		42
391	2	Wolf 6-7.5Fr Olympus P-5(flexible)	Navigator 11/13 46cm	11			0	0		1	2	R2	2					2	0		0	1	11.6x11.3x10	681.616	1472	1280	99	1.65	170	82	28.3737	nil	5	56.2041	KU	2			0
403	2	Wolf 6-7.5Fr Olympus P-5(flexible)	Navigator 11/13 46cm	11			1	0		0	2	R3	2	2					0		0	1	15.7x14.5x9	1065.4	1193	1003	119	1.47	168	84	29.7619	nil	5	46.9219	KU	2			0
418	2	Wolf 6-7.5Fr Olympus P-5(flexible)	Navigator 11/13 46cm	11			1	0		1	1	R2+R3	2	2				1	2		2	2	17x14x10.2 7x4x3	1306.03	1578	1453	131	2.95	171	75	25.6489	nil	4	44.711	KU	1			0
419	2	Wolf 6-7.5Fr Olympus P-5(flexible)	Navigator 11/13 46cm	11			1	8		1	2	R2	2					2	0		0	1	8.3x7.2x6	186.451	1264	897	53	0.51	166	58	21.048	nil	6	66.0068	KU	1			2
424	2	Wolf 6-7.5Fr Olympus P-5(flexible)	Navigator 11/13 46cm	11			1	6		1	2	R2	2					2	0		0	1	9.7x9x7.3	331.391	922	761	178	0.15	167	85	30.478	nil	5	73.5192	KU	1			0
427	2	Wolf 6-7.5Fr Olympus P-5(flexible)	Navigator 11/13 46cm	11			1	0		0	1	R3	2	2					0		0	1	12.7x9.4x7.7	477.998	1397	1279	105	0.52	164	63	23.4236	nil	4	47.5959	KU	1			1
442	2	Wolf 6-7.5Fr Olympus P-5(flexible)	Navigator 11/13 46cm	11			0	6		0	1	R3	2	2					0		0	1	10.4x9.6x4.6	238.817	965	790	76	0.3	163	63	23.7118	nil	5	41.2288	KU	1			0
444	2	Wolf 6-7.5Fr Olympus P-5(flexible)	Navigator 11/13 46cm	11			0	0		1	1	R2	2					2	0		1	1	16.6x14.3x13	1604.69	1345	1027	128	4.93	162.5	66	24.9941	nil	6	74.4479	KU	1			0
455	2	Wolf 6-7.5Fr Storz XX	Navigator 11/13 46cm	11			1	8		1	2	R2	2					2	0		0	2	20x12x6	748.8	1300	1024	106	0.35	163	62	23.3355	nil	5	42.0753	KU	1			0
192	2	Wolf 6-7.5Fr Storz XX	Navigator 11/13 46cm	11		46	1	5		0	1	R3		2					0	0	0	1	10.1x7.9x4.7	195.007	807	642	71	0.34	163	59	22.2063	nil	4	67.5	T	1			1		38	9.9
203	2	Wolf 6-7.5Fr Olympus P-5(flexible)	Navigator 11/13 46cm	11		46	0	8		1	2	R2						2	0	0	0	1	22.3x10.6x7.9	971.049	434	357	130	1.7	159	57	22.5466	nil	6	72.6589	T	1			0		100	17
223	2	Wolf 6-7.5Fr Storz XX	Navigator 11/13 46cm	11		46	1	6		0	1	R3		2					0	0	0	1	13.2x16.2x8.6	956.293	1955	1182	77	0.7	174	78	25.763	nil	4	46.1274	T	1			0		58	16
226	2	Wolf 6-7.5Fr Olympus P-5(flexible)	Navigator 11/13 46cm	11		46	1	6		0	2	U1	1		2				1	0	0	1	10.1x6.2x4	130.25	1592	1140	128	9.3	179	69	21.5349	nil	6	33.3658	T	1			0		21	12
243	2	Wolf 6-7.5Fr Olympus P-5(flexible)	Navigator 11/13 46cm	11		46	0	0		1	1	R2	2					2	1	0	0	1	19x12.6x7.2	896.314	408	239	124	0.34	169	48	16.8061	nil	5	71.3986	T	1			0		97	16.2
278	2	Wolf 6-7.5Fr Olympus P-5(flexible)	Navigator 11/13 46cm	11			0	0		1	1	R2	2		2			1	1	1	1	2	10.4x13.4x11.5 6x6.2x5.6	941.699	1585	1511	102	1.28	172	68	22.9854	nil	4	24.563	T	1			0		85	19.5
279	2	Wolf 6.5-8.5Fr Olympus P-5(flexible)	Navigator 11/13 46cm	11		46	1	0		0	1	R3		2					0	0	0	1	6.6x6x4.8	98.8416	736	550	55	0.07	170	60	20.7612	nil	6	59.6671	T	1			5		30	6.6
286	2	Wolf 6-7.5Fr Storz XX	Navigator 11/13 46cm	11		46	0	0		0	1	R3	2	2					1	0	0	1	10.4x6x6	194.688	1582	1332	40	0.31	178	86	27.143	nil	5	55.2863	T	1			0		27	10.4
311	2	Wolf 6-7.5Fr Storz XX	Navigator 11/13 46cm	11		46	1	0		0	2	U1			2				0	0	0	1	10x9.7x9	453.96	1384	1053	95	0.84	180	100	30.8642	nil	1	40.6836	T	1			1		90	10
323	2	Wolf 6-7.5Fr Storz XX	Navigator 11/13 46cm	11			0	0		1	1	R2						2	1		0	4	20.4x16x8	1357.82	1462	1060	128	1.02	170	60	20.7612	nil	7	61.9603	T	1			0
332	2	Wolf 6-7.5Fr Olympus P-5(flexible)	Navigator 11/13 46cm	11			1	0		0	2	R3	2	2					1		0	1	17x13.7x8.2	993.086	1671	1579	89	7.01	169	62	21.7079	nil	6	76.1411	T	1			0
333	2	Wolf 6-7.5Fr Olympus P-5(flexible)	Navigator 11/13 46cm	11			0	0		1	2	R2			1			2	0		0	1	16x12x8.5	848.64	468	436	113	2.91	165	80	29.3848	nil	4	50.7685	T	1			0
378	2	Wolf 6-7.5Fr Olympus P-5(flexible)	Navigator 11/13 46cm				1	1		1	1	R2					2	1			0	2		32.76	517	441	46	0.01	167	70	25.0995	nil	5	49.0534	T	1	0		0		13
392	2	Wolf 6-7.5Fr Wolf 6-7.5Fr	Navigator 11/13 46cm	11			1	6		0	2	R2	2		2				0		0	1	7.5x4.8x4	74.88	1046	884	38	0.2	172	67	22.6474	nil	5	48.689	T	1			1
452	2	Wolf 6-7.5Fr Olympus P-5(flexible)	Navigator 11/13 46cm	11			1	6		1	2	R2	2					2	2		2	1	18x15x10	1404	1667	1584	48	2.65	166	58.5	21.2295	nil	5	60.2205	T	1			0
212	2	Olympus P-5(flexible) Wolf 6-7.5Fr	Navigator 11/13 46cm	11		46	0	0		1	1	R2						2	0	0	0	1	11.7x8.5x8	413.302	1505	1296	120	0.59	165	60	22.0386	nil	5	71.3	M	1			0		82	9.3
222	2	Wolf 6-7.5Fr Olympus P-5(flexible)	Navigator 11/13 46cm	11			0	0		1	1	R2					2	1	2	2	2	4	16.9x14.6x9 10ｘ9ｘ6.6 4.9x6.8x2 3x3x3	1512.32	1644	1103	127	3.07	165	65	23.8751	nil	6	53.5575	M	1			0			28
227	2	Wolf 6-7.5Fr Storz XX	Navigator 11/13 46cm	11		46	0	0		1	1	R2	2		2		1	1	1	0	0	3	7.8x8.6x6.2 9.3x6.6x9.9 7.5x9x6	742.85	1538	1263	86	2.3	168	58	20.5499	nil	5	63.7658	M	1			0		66	22
291	2	Wolf 6-7.5Fr Storz XX	Navigator 11/13 46cm	11		46	0	0		0	1	R2						2	0	0	0	1	10.9x6.7x11	417.732	434	379	59	0.91	170	71	24.5675	nil	6	70.5712	M	1			0		48	11
334	2	Wolf 6-7.5Fr URF-V2	Navigator 11/13 46cm				0	0		1	1	R2					2	1			0	1		698.89	493	439	78	0.86	162	68	25.9107	nil	7	75.7795	M	1	0		0		61
335	2	URF-V2 URF-P6	Navigator 11/13 46cm	11			0	6		1	1	R2						2	0		0	1	5x4x4	41.6	707	598	40	0.05	183	91	27.1731	nil	4	20.7712	M	1			0
344	2	URF-V2	Navigator 11/13 46cm	11			0	5		1	1	R2	2					2	1		1	4	19x17x9 7x6x4	1599	1144	1036	102	4.52				nil	2	59.8918	M	1			1
348	2	URF-V2	Navigator 11/13 46cm				0	0		1	1	R2					2	1			0	1		637.546	1152	927	93	1.49	158	48	19.2277	nil	5	69.1384	M	1	0		0		65
388	2	Wolf 6-7.5Fr Olympus P-5(flexible)	Navigator 11/13 46cm	11			0	6		1	1	R2	2				2	1	0		0	4	5x5x3 12x10.2x6.5 7.5x6.4x4.6 3x3x3	581.568	416	374	94	0.77	168	64	22.6757	nil	10	62.6397	M	1			0
436	2	Wolf 6-7.5Fr URF-V2	Navigator 11/13 46cm	11			0	0		0	1	R2	2				2		0		0	2	12x12x8.6 3x3x3	658.008	1614	1365	109	2.01	177	92	29.3658	nil	6	53.4507	M	1			0
443	2	Wolf 6-7.5Fr URF-V2	Navigator 11/13 46cm	11			0	8		0	1	R2	2		2				0		0	1	6.2x5.8x4.4	82.28	982	784	55	0.32	170	65	22.4913	nil	4	39.2096	M	1			0
439	2	Wolf 6-7.5Fr Olympus P-5(flexible)	Navigator 11/13 46cm	11			0	8		1	1	R2	2					2	0		0	1	12.5x11x8.7	622.05	1504	1161	111	0.67	166	80	29.0318	nil	8	57.2342	TB	2			0
453	2	Wolf 6-7.5Fr Olympus P-5(flexible)	Navigator 11/13 46cm	11			1	6		0	2	R2	2		2				0		0	1	7.4x6.6x4.3	109.206	1156	1123	79	0.08	166	66	23.9512	nil	7	77.7411	TB	2			0
460	2	Wolf 6-7.5Fr Olympus P-5(flexible)	Navigator 11/13 46cm	11			0	6		1	2	R2	2					2	0		0	1	5x5x5	65	1036	791	50	0.13	160	58	22.6562	nil	10	91.2753	TB	2			0
462	2	Wolf 8-9.8Fr Wolf 8-9.8Fr	Navigator 11/13 46cm	11			1	6		1	2	R2	2			2		1	0		0	2	22x12.5x7.2 7.4x6.5x5.7	1172.17	1199	905	115	3.14	160	62	24.2188	nil	7	62.9164	F	2			0
468	2	Wolf 8-9.8Fr Wolf 8-9.8Fr	Navigator 11/13 46cm	11			0	0		0	1	R2	2		2				0		0	1	10.5x9x6.7	329.238	1599	1284	101	1.2	164	67	24.9108	nil	6	83.3137	F	2			1
472	2	Wolf 8-9.8Fr Wolf 8-9.8Fr	Navigator 11/13 46cm	11			0	0		0	1	R2	2			1	2		0		0	2	9.6x7.6x8.6 8.7x7x5	484.617	939	736	83	1.07				nil	6	44.1658	F	2			0
339	2	Wolf 6-7.5Fr Olympus P-5(flexible)	Navigator 11/13 46cm	11			0	6		0	2	R3	2	2					0		0	1	15.8x10x7.9	649.064	1731	1485	88	0.88				nil	4	32.2836	YD	2			0
353	2	Wolf 6-7.5Fr Olympus P-5(flexible)	Navigator 11/13 46cm				1	1		1	1	R2					2	1			0	1		48.9216	387	362	70	0.31	161	50	19.2894	nil	8	78.0973	YD	2	0		0		35
354	2	Wolf 6-7.5Fr Olympus P-5(flexible)	Navigator 11/13 46cm				1	0		1	1	R2					2	1			0	1		234	1127	959	98	0.35	164	68	25.2826	nil	4	59.6671	YD	2	0		0		66
369	2	Wolf 6-7.5Fr Olympus P-5(flexible)	Navigator 11/13 46cm	11			0	0		0	1	R2	2			1	2		0		0	6	11x9x9 7.6x6x5.7 3x3x3x3	640.598	1176	1037	120	0.39	168	72.5	25.6874	nil	5	55.0589	YD	2			0
373	2	Wolf 6-7.5Fr Olympus P-5(flexible)	Navigator 11/13 46cm	11			1	8		1	1	R2+R3	2	2				1	0		0	3	13x10.2x6.9 8.4x6.4x4.8	609.954	1311	1081	84	0.67	168	75	26.5731	nil	7	46.6562	YD	2			0
382	2	Wolf 6-7.5Fr Olympus P-5(flexible)	Navigator 11/13 46cm	11			1	8		0	2	R2	2			2	1		1		0	4	16.6x13x12 6x6x5 3x3x3x2	1468.27	1410	1146	143	8.53	175	78	25.4694	nil	7	45.3	YD	2			0
389	2	Wolf 6-7.5Fr Olympus P-5(flexible)	Navigator 11/13 46cm				1	1		1	2	R2			1		2	2			0	1		223.08	1447	1262	73	0.43	168	75	26.5731	nil	4	46.8315	YD	1	0		0		55
404	2	Wolf 6-7.5Fr Olympus P-5(flexible)	Navigator 11/13 46cm	11			1	0		0	2	R3	2	2					0		0	1	16x12.5x8.6	894.4	1786	1546	96	3.16	168	69	24.4473	nil	8	66.1055	YD	1			0
407	2	Wolf 6-7.5Fr Olympus P-5(flexible)	Navigator 11/13 46cm				0	1		1	1	R2+U2					2	1			0	2		220.48	1407	1133	57	0.48	170	65	22.4913	nil	5	59.0233	YD	1	0		1		32
412	2	Wolf 6-7.5Fr Olympus P-5(flexible)	Navigator 11/13 46cm	11			0	0		1	2	R2	2					2	0		0	4	10x7.5x6.2 9.3x7.8x6.5 3x3x3	501.025	1409	1142	55	0.85	171	86	29.4108	nil	5	52.2041	YD	1			0
421	2	Wolf 6-7.5Fr Olympus P-5(flexible)	Navigator 11/13 46cm	11			1	8		1	2	R2	2					2	0		0	8	18x10.7x9.3 3x3x3x3	973.534	1523	636	149	1.2	166	80	29.0318	nil	8	57.0616	YD	1			0
127	2	Wolf 6-7.5Fr Olympus P-5(flexible)	Navigator 11/13 46cm	11		46	1	0		0	2	U1							0	0	0	2	7.7x7x4.2	117.718	785	586	137		181	85	25.9455	nil	6	41	I	2			4	2	x	12.5
303	2	Wolf 6-7.5Fr Olympus P-5(flexible)	Navigator 11/13 46cm	11		46	0	0		1	1	R2					2	1	0	0	0	3	4.7x4.4x2.4 2.8x2x2 2x2x2	35.7926	336	316	45	0	169	67	23.4586	nil	7	49.9466	K	1			0		40	10.1
309	2	Wolf 6-7.5Fr Olympus P-5(flexible)	Navigator 11/13 46cm	11			1	1		1	1	R2						2	2	2	2	4	11x9x8.9 5.8x5.1x6.1 11.4x8.5x7 6.1x5.5x4.9	990.201	1377	1233	105	1.58	176	90	29.0548	nil	1	54.2397	K	1			0			31.6
189	2	Wolf 6-7.5Fr Storz XX	Navigator 11/13 46cm	11		46	1	6	1	1	1	R2						1	0	0	0	3	19.3x12.2x9.8	1199.9	1430	1186	98	1.69	165	62	22.7732	nil	6	50	KA	1			0	1	78	23.1
298	1	Olympus P-5(flexible) Wolf 6-7.5Fr	Navigator 11/13 46cm	11		46	0	1		0	2	R2			2				0	0	0	1	3x3x3	14.04	292	224	78	0.07	153	50	21.3593	nil	6	78.2014	KZ	2			1		47	3
395	2	Wolf 6-7.5Fr Olympus P-5(flexible)	Navigator 11/13 46cm				1	1		1	1	R2					2	1			0	1		454.979	820	604	74	0.06	173	73	24.3911	nil	9	63.5384	KU	2	1		0		43
275	2	Wolf 6-7.5Fr Olympus P-5(flexible)	Navigator 11/13 46cm	11		46	1	0		0	2	R3		2					0	0	0	1	6x3.2x8.4	83.8656	923	771	20	0	174	83	27.4145	nil	4	63.163	M	1			0		15	8.4
459	2	Wolf 6-7.5Fr Olympus P-5(flexible)	Navigator 11/13 46cm	11			0	0		0	1	R2	2		2				0		0	1	19x9.5x7.5	703.95	1122	966	126	1.03	167	82	29.4023	nil	5	50.7548	TB	2			0
470	2	Wolf 8-9.8Fr Wolf 8-9.8Fr	Navigator 11/13 46cm	11			0	6		1	左	R2	2					2	0		0	1	7.2x6x5	112.32	1275	966	51	1.23	170	65	22.4913	nil	7	68.6041	F	2			0
242	2	Wolf 6-7.5Fr Olympus P-5(flexible)	Navigator 13/15 26cm	13		26	1	1		0	1	U2			2				0	0	0	2	13x6.6x5 3x3x3	237.12	1829	1605	90	2.26	168	82	29.0533	fever	4	58.911	K	2			0		76	15
471	1	Wolf 6-7.5Fr Olympus P-5(flexible)	Navigator 13/15 26cm	13			0	6		1	1	R2	2		2			1	0		0	3	12x10.7x8 7x7x6 3x3x3	701.064	965	671	94	0.4				nil	7	74.1356	TB	1			0
416	2	Wolf 6-7.5Fr Olympus P-5(flexible)	Navigator 13/15 36cm	13			0	8		1	1	R2	2			2	1	1	0		0	8	16x12.5x11 13x10.6x4 7x6x4	1517.98	373	337	142	0.55	164	38	14.1285	urinoma susp.	12	27.2863	KU	1			0
305	1	Olympus P-5(flexible) Storz XX	Navigator 13/15 36cm	13			0	0		1	2	R2			2	1		1	0	0	1	3	7x10.8x8.7 11x11.9x9 3.6x5.7x9 7.7x4.8x8.8	1219.79	880	674	89	0.84	155	57	23.7253	nil	4	44.7055	K	1			0		69	37.1
289	1	Wolf 6-7.5Fr Olympus P-5(flexible)	Navigator 13/15 36cm	13			0	0		1	2	R2	2					2	1	0	1	1	12.5x12x8.7	678.6	1548	1269	109	1.01	160	59	23.0469	nil	6	59.489	KZ	2			0		70	11.6
341	1	Wolf 6-7.5Fr Olympus P-5(flexible)	Navigator 13/15 36cm				1	1		1	2	R2					2	1			0	1		479.148	1694	1486	69	0.94	154	61	25.721	nil	4	35.489	KZ	2	0		0		57
400	1	Wolf 6-7.5Fr Olympus P-5(flexible)	Navigator 13/15 36cm	13			1	8		1	1	R2	2					2	0		0	1	19x12.4x10.4	1274.12	723	487	83	0.42	151	63	27.6304	nil	5	43.4342	KU	2			0
429	1	Wolf 6-7.5Fr Olympus P-5(flexible)	Navigator 13/15 36cm	13			1	8		1	1	R2	2		1		1	2	0		0	1	33x13.6x11	2567.14	730	629	54	0.01	154	97	40.9007	nil	5	57.6014	KU	1			0
437	1	Wolf 6-7.5Fr Olympus P-5(flexible)	Navigator 13/15 36cm	13			0	0		1	1	R2	2					2	0		0	1	18.8x15.7x9	1381.35	1883	1699	102	3.86	155	80	33.2986	nil	6	77.3603	KU	1			0
446	1	Wolf 6-7.5Fr Olympus P-5(flexible)	Navigator 13/15 36cm	13			0	8		1	2	R2	2		2	1	1	1	2		2	1	41x28.6x14.5	8841.4	984	709	65	5.47	167	75.7	27.1433	nil	29	59.6425	KU	1			0
448	1	Wolf 6-7.5Fr Olympus P-5(flexible)	Navigator 13/15 36cm	13			0	8		1	1	R2	2					2	1		1	2	12x8.7x7.3 9.3x9x6.7	687.913	1713	1512	71	1.84	155	48	19.9792	nil	6	58.9055	KU	1			0
256	1	Wolf 6.5-8.5Fr Olympus P-5(flexible)	Navigator 13/15 36cm	13		36	1	0		1	2	R3+U2		2				1	0	0	0	3	15.4x15x10.8 5x4x1.2 7x4.5x8.4	1447.37	918	768	87	0.23	145	63	29.9643	nil	6	79.8397	T	1			0		64	21.6
397	1	Wolf 6-7.5Fr Olympus P-5(flexible)	Navigator 13/15 36cm				1	1		1	2	R2+U1	1				2	1			0	2		823.68	1200	1050	52	0.21	130	33	19.5266	nil	5	82.0781	T	1	0		0		39
450	1	Wolf 6-7.5Fr Storz XX	Navigator 13/15 36cm	13			1	6		1	1	R2	2					2	0		0	2	19.6x8.4x7	599.29	1207	976	54	0.8	161	52	20.061	nil	5	64.9466	T	1			0
383	2	Wolf 6-7.5Fr Storz XX	Navigator 13/15 36cm				0	1		0	1	R2				2		1			0	1		1559.61	986	755	89	0.7	147	50	23.1385	nil	11	63.4781	T	1	0		0		63
273	1	Wolf 6-7.5Fr Olympus P-5(flexible)	Navigator 13/15 36cm	13		36	1	0		0	1	R2		2					0	0	0	1	12.5x8.36x17.7	961.818	1456	1365	92	4.18	148	42	19.1746	nil	5	52.9932	M	1			0		79	16.3
401	1	Wolf 6-7.5Fr URF-P6	Navigator 13/15 36cm				1	1		0	1	R2		2				0			0	1		659.173	1179	781	48	1.98	145	45	21.4031	nil	14	85.1493	M	1	0		0		35
441	1	Wolf 6-7.5Fr Olympus P-5(flexible)	Navigator 13/15 36cm	13			1	8		1	1	R2	2		2	1	1	1	2		2	8	12x9x7.6 11.2x9.6x7.6 3x3x3x3	893.855	1262	916	127	1.49	156	37	15.2038	nil	1	64.9411	TB	2			0
458	1	Wolf 6-7.5Fr Olympus P-5(flexible)	Navigator 13/15 36cm	13			1	6		1	1	R3	2	2				1	0		0	2	15x9.2x8 8.5x8.2x5.3	766.173	1398	1234	120	0.87	152	55	23.8054	nil	6	71.8507	TB	2			0
464	1	Wolf 6-7.5Fr Olympus P-5(flexible)	Navigator 13/15 36cm	13			1	6		1	1	R2	2				1	2	0		0	4	11x8x7.5 10x8.6x7 4x4x4	689.52	1427	1020	90	0.69	155	50	20.8117	nil	5	52.9082	TB	2			1
465	1	Wolf 8-9.8Fr Wolf 8-9.8Fr	Navigator 13/15 36cm	13			0	6		1	1	R2	2		2			1	0		0	2	16x16.8x12.6 11x10x3.5	1961.38	1694	1121	163	12.34	150	70.6	31.3778	nil	6	78.4781	F	2			0
469	2	Wolf 8-9.8Fr Wolf 8-9.8Fr	Navigator 13/15 36cm	13			1	0		0	1	R2	2		2				0		0	1	15.9x14x8.8	1018.62	1384	1101	88	0.68	151	59	25.8761	nil	6	59.9658	F	2			0
360	1	Wolf 6-7.5Fr Olympus P-5(flexible)	Navigator 13/15 36cm	13			0	8		1	2	R2	2					2	1		1	1	13x12.5x9.4	794.3	1734	1588	143	1.81	155	46	19.1467	nil	4	61.6041	YD	2			0
361	1	Wolf 6-7.5Fr Olympus P-5(flexible)	Navigator 13/15 36cm	13			1	8		0	1	R2+R3	2	1	2				1		1	1	24x22.7x19	5382.62	1176	791	136	2.56				nil	46	82.9192	YD	2			0
372	1	Wolf 6-7.5Fr Olympus P-5(flexible)	Navigator 13/15 36cm				0	1		0	1	R2		2				0			0	1		87.1	614	508	75	0.05				nil	20	75.7329	YD	2	0		0		43
413	1	Wolf 6-7.5Fr Olympus P-5(flexible)	Navigator 13/15 36cm	13			1	8		1	2	R2	2					2	0		0	3	14.6x12.4x7.5 9.5x5x5 7x4.7x4	897.988	814	735	67	0.05	140	35	17.8571	nil	26	88.311	YD	1			0
425	1	Wolf 6-7.5Fr Olympus P-5(flexible)	Navigator 13/15 36cm	13			1	6		1	1	R2	2					2	0		0	1	7.5x6x4.6	107.64	908	751	40	0.27	154	68.5	28.8835	nil	6	57.511	YD	1			0
430	1	Wolf 6-7.5Fr Olympus P-5(flexible)	Navigator 13/15 36cm	13			0	8		1	1	R2	2		1			2	0		0	8	17.3x12.7x9.3 12x10.7x7.2	1543.25	1285	1143	97	2.07	150	45	20	nil	7	81.2425	YD	1			1
428	2	Wolf 6-7.5Fr Olympus P-5(flexible)	Navigator 13/15 36cm	13			1	8		0	2	R3	2	2					0		0	2	14.5x11.7x8.8	776.318	1687	1571	96	2.32	160	51.5	20.1172	nil	6	77.9904	YD	1			0
466	2	Wolf 6-7.5Fr Olympus P-5(flexible)	Navigator 13/15 46cm	13			0	6		1	1	R2	2					2	2		2	2	13x8.7x8.5 12x5x5	655.902	1122	858	83	0.33	173	53	17.7086	fever	10	65.1082	TB	2			0
152	2	Wolf 6-7.5Fr Olympus P-5(flexible)	Navigator 13/15 46cm	13			1	8	1	1	2	R2	2			2		1	1	1	1	3	20x18x12.4 12x4.4x9 6.5x3.7x6	2643.42	1420	1269	172	14.8	165	63	23.1405	nil	4	50	I	2			0	1	138	25.2
154	2	Wolf 6-7.5Fr Olympus P-5(flexible)	Navigator 13/15 46cm	13			1	8	1	0	1	R2+R3	2	2			1		1	1	2	4	14.2x14x8.4 6.3x6.2x4.4 4.5x4x2 4x3x3	995.168	1757	1417	126	1.13	169	86	30.111	nil	6	30	I	2			0	1	153	29.7
179	2	Wolf 6-7.5Fr Olympus P-5(flexible)	Navigator 13/15 46cm	13			1	7	1	1	1	R2			2			1	0	0	1	2	17x12.2x10 5.6x4x3.4	1118.08	1664	1405	68	2.45	163	65	24.4646	nil	4	75.0616	I	1			0	1	79	24.7
199	2	Wolf 6-7.5Fr Olympus P-5(flexible)	Navigator 13/15 46cm	13			1	8		1	2	R2						2	2	2	2	1	13.9x13.3x15	1441.99	1569	1271	125	6.07	177	80	25.5354	nil	4	54.2151	I	1			0			16.8
239	2	Wolf 6-7.5Fr Olympus P-5(flexible)	Navigator 13/15 46cm	13			1	0		1	1	R2	2			1	1	2	1	1	1	5	14x9.4x13.6 6.4x4x5 6.4x4x4.7 9.3x6x5.2	1210.68	1801	1387	127	3.48	178	50	15.7808	nil	4	57.9685	K	2			0		103	17.3
246	2	Wolf 6-7.5Fr Olympus P-5(flexible)	Navigator 13/15 46cm	13		46	0	1		1	1	R2						2	0	0	0	1	17.1x14.8x19.6	2579.39	1949	1639	135	9.11	158	51	20.4294	nil	11	73.8699	K	2			0		120	22.5
259	2	Wolf 6-7.5Fr Olympus P-5(flexible)	Navigator 13/15 46cm	13		46	0	1		0	1	R2			2				0	0	0	1	11x8x6.2	283.712	1442	1154	50	0.53	165	68	24.977	nil	7	82.9767	K	2			0		37	8.6
270	2	Wolf 6-7.5Fr Storz XX	Navigator 13/15 46cm	13		46	0	0		0	2	R2			2				0	0	0	1	21.1x16x12.3	2159.29	1419	1258	167	5.05	180	76	23.4568	nil	5	32.4041	K	2			0		146	20.6
83	2	Wolf 6.5-8.5Fr Storz XX	Navigator 13/15 46cm	13			1	0		1	1	R2							2	2	2	3	①26x16x25.6 ②6x6x5.7 ③12x6x7.7	5932.78	1178	889	93	16.77	169	83	29.0606	nil	6	59.1329	KA	1			0	1	78	43.5
85	2	Wolf 8-9.8Fr Storz XX	Navigator 13/15 46cm	13		46	1	0		0	1	R2	2						1	0	0	1	18.8x17.7x10.4	1799.57	1884	1473	152	7.4	165	66	24.2424	nil	5	60	KA	1			0	1	132	19
92	2	Wolf 6.5-8.5Fr Olympus P-5(flexible)	Navigator 13/15 46cm	13		46	1	0		1	2	R2							0	0	0	1	14x11x8.4	672.672	761	661	101	2.3	164	60	22.3081	nil	11	72	KA	1			1	1	90	14.5
97	2	Wolf 8-9.8Fr Olympus P-5(flexible)	Navigator 13/15 46cm	13			1	7	1	1	1	R2	2						1	1	1	2	①17.5x25x12 ②10.5x8.8x6.6	3047.12	1308	1057	129	3.06	176	73	23.5666	nil	5	56.8452	KA	1			0	1	100	37
106	2	Wolf 8-9.8Fr Olympus P-5(flexible)	Navigator 13/15 46cm	13			1	0		1	2	R2							2	2	2	1	32.7x23.7x10	4029.95	1728	1527	88	9.08	176	81.8	26.4075	nil	7	61	KA	1			0	1	77	32
137	2	Wolf 8-9.8Fr Olympus P-5(flexible)	Navigator 13/15 46cm	13		46	1	6	1	0	2	R2							0	0	0	3	①8.9x4.3x6.4 ②4.5x2.9x4.9	160.614	1404	610	48	0.13	166	59	21.4109	nil	6	57.2534	KA	1			1	1	34	13.6
160	2	Wolf 6-7.5Fr Olympus P-5(flexible)	Navigator 13/15 46cm	13		46	0	0		1	2	R2	2					2	1	0	0	3	22.7x20x9.7	2289.98	1136	1038	103	4.03	172	72	24.3375	nil	6	76	KA	1			0	1	72	33.1
162	2	Wolf 6-7.5Fr Storz XX	Navigator 13/15 46cm	13		46	1	0		0	1	R2			2				0	0	0	1	13.6x10.7x7.8	590.229	1670	1491	99	2.89	176	67	21.6296	nil	5	37	KA	1			0	1	77	16
164	2	Wolf 6-7.5Fr Olympus P-5(flexible)	Navigator 13/15 46cm	13		46	0	0		1	2	R2						2	0	0	0	1	9.8x7.2x5.4	1981.33	444	423	36	0.18	162	64	24.3865	nil	6	63	KA	1			0	1	20	11
175	2	Wolf 6-7.5Fr Olympus P-5(flexible)	Navigator 13/15 46cm	13		46	1	8		1	1	R2+R3	2	1				2	1	1	0	3	11x8x8.5 8.2x6.7x6.6 8.9x7x6.9	801.047	1333	1143	81	1.56	176	86	27.7634	nil	5	50.1712	KA	1			0	1	51	26.7
186	2	Wolf 6-7.5Fr Olympus P-5(flexible)	Navigator 13/15 46cm	13		46	0	0		0	1	R2	2			2			1	1	0	3	14.9x12.9x7 7.3x5x6.8	828.708	1436	1290	133	3.28	171	56	19.1512	nil		51	KA	1			0	1	術後に尿管損傷あり 術時間は検討せず	18.6
220	2	Olympus P-5(flexible)	Navigator 13/15 46cm	13			0	0		1	1	R2	2		2		1	1	1	1	1	3	12.8x14.5x9 11.8x7.4x7.6	1213.7	1629	1463	104	1.84	172	72	24.3375	nil	4	35.0644	KA	1			1		69	22
228	2	Wolf 6-7.5Fr Olympus P-5(flexible)	Navigator 13/15 46cm	13			0	0		1	1	R2						2	2	2	2	4	13.2x12x17.5	1441.44	1499	1356	102	5.25	172	64	21.6333	nil	5	55.7712	KA	1			0			30
315	2	Wolf 6.5-8.5Fr Storz XX	Navigator 13/15 46cm				0	1		0	1	R2	2					0			0	1		645.122	1609	1412	87	1.79	165	72	26.4463	nil	6	49.6562	KZ	2	0		0		58
117	2	Wolf 8-9.8Fr Olympus P-5(flexible)	Navigator 13/15 46cm	13			0	8	1	1	1	R2	2						1	1	2	1	18x15x14	1965.6	1481	1130	148	6.92	164	62	23.0518	nil	5	67	Y	1			0	1	132	19.5
376	2	Wolf 6-7.5Fr Olympus P-5(flexible)	Navigator 13/15 46cm	13			0	8		1	2	R2	2					2	0		0	1	20x16x11	1830.4	1575	1405	119	1.64	172	88	29.7458	nil	4	42.9575	KU	2			1
385	2	Wolf 6-7.5Fr Olympus P-5(flexible)	Navigator 13/15 46cm	13			1	8		1	2	R2	2					2	0		0	1	15.6x14.8x10.4	1248.6	1657	1461	113	1.6	172	67	22.6474	nil	4	58.2315	KU	2			0
159	2	Wolf 6-7.5Fr Storz XX	Navigator 13/15 46cm	13			1	5		1	2	R2+U1						2	0	0	2	4	7.4x5.3x7.5 12.5x8.4x8.7 13.2x4.4x4.2	754.825	1793	988	120	2.17	166	58	21.048	nil	5	43	T	2			2	2	94	33
166	2	Wolf 6-7.5Fr Olympus P-5(flexible)	Navigator 13/15 46cm	13		46	0	8	1	1	1	R2						2	0	0	0	1	11.7x9x8.8	481.853	1651	1333	63	0.8	162	66	25.1486	nil	6	70	T	2			0	1	47	9.3
169	2	Wolf 6.5-8.5Fr Olympus P-5(flexible)	Navigator 13/15 46cm	13		46	0	0		1	1	R2						2	0	0	0	1	13.2x8.7x7.2	429.961	1957	1557	53	1.4	160	65	25.3906	nil	6	66.5904	T	2			0	1	32	11
173	2	Wolf 6-7.5Fr	Navigator 13/15 46cm	13		46	0	7	1	1	2	R2	2					2	1	0	0	1	26.5x13x8.8	1576.43	618	574	118	5.46	180	81	25	nil	5	44.4151	T	2			0	1	103	26
174	2	Wolf 6-7.5Fr Storz XX	Navigator 13/15 46cm	13			0	8	1	1	1	R2			1		1	2	2	2	2	4	21x18x20.4 15.7x15.5x9.6	5224.63	1666	1398	118	5.55	172	70	23.6614	nil	6	43.7493	T	1			1	2	100	45.5
176	2	Wolf 6-7.5Fr	Navigator 13/15 46cm	13			0	0		1	1	R2	2					2	1	1	1	1	17x14.7x11	1429.43	1711	1611	138	7.24	160	55	21.4844	nil	5	63.7575	T	1			0	1	124	17
178	2	Wolf 6-7.5Fr Olympus P-5(flexible)	Navigator 13/15 46cm	13		46	1	6		0	2	R2					2		0	0	0	3	10.7x7.3x7.3 6x4x4 5x4x4	388.026	1586	1406	132	1.64	170	90	31.1419	nil		69	T	1			0	2	102	9.4
181	2	Wolf 6-7.5Fr Olympus P-5(flexible)	Navigator 13/15 46cm	13		46	1	7	1	0	1	R2			2				0	0	0	1	17x14.7x10.5	1364.45	1392	1265	77	0.97	163	55	20.7008	nil	6	73.2123	T	1			0	1	65	16.4
205	2	Wolf 6-7.5Fr Olympus P-5(flexible)	Navigator 13/15 46cm	13			0	0		1	2	R2	2					2	1	1	1	8	12x11.6x7.5 8.5x10.5x6.1	825.981	807	698	77	0.01	160	72	28.125	nil		50.437	T	1			0		65	18.5
218	2	Wolf 6-7.5Fr	Navigator 13/15 46cm	13		46	0	0		1	1	R2			2		1	1	0	0	0	8	9.6x5.6x7.1 14.9x6x9.7	649.415	1080	841	80	870	167	80	28.6851	nil	6	59.7164	T	1			2		42	30
253	2	Wolf 6-7.5Fr Olympus P-5(flexible)	Navigator 13/15 46cm	13		46	1	0		0	1	R3		2					0	0	0	1	15x10.1x8	630.24	1745	1511	70	1.35	162	66	25.1486	nil	6	61.2205	T	1			0		47	15.2
257	2	Wolf 6-7.5Fr Olympus P-5(flexible)	Navigator 13/15 46cm	13		46	1	0		1	1	R2			1			2	0	0	0	8	11.9x4.8x12.6 6.3x4.4x7 12.7x7.3x10.4 10.2x5.7x7.8	1212.82	998	614	58	0.62	174	80	26.4236	nil	6	42.5	T	1			1		48	29
288	2	Wolf 6-7.5Fr Olympus P-5(flexible)	Navigator 13/15 46cm	13		46	0	0		1	1	R2						2	0	0	0	1	16x9.9x8.2	675.418	1574	1333	82	1.21	176	60	19.3698	nil	10	33.963	T	1			0		65	15.8
325	2	Wolf 6-7.5Fr Storz XX	Navigator 13/15 46cm	13			0	8		1	1	R2						2	0		0	1	14x14x7	713.44	1203	957	85	1.1	162	78	29.7211	nil	7	61.9	T	1			0
338	2	Wolf 6-7.5Fr Storz XX	Navigator 13/15 46cm	13			1	0		1	2	R2	2	1			1	2	0		0	4	13x6x6 7.6x6x6 5x5x5.4 10.3x10x8.6	916.448	1281	1143	85	0.83	175	81	26.449	nil	5	44.2726	T	1			0
342	2	Wolf 6-7.5Fr Olympus P-5(flexible)	Navigator 13/15 46cm	13			0	8		0	1	R2	2		2				0		0	1	11x8.5x8	388.96	820	699	50	0.1	171	65	22.2291	nil	4	50.2452	T	1			0
394	2	Wolf 6-7.5Fr Olympus P-5(flexible)	Navigator 13/15 46cm	13			1	0		1	1	R2+R3	2	2				1	1		0	2	18x13.2x11.4 11.5x10.3x9.7	2005.95	1574	1371	97	4.41	176	75	24.2123	nil	4	53.8151	T	1			0
440	2	Wolf 6-7.5Fr URF-V2	Navigator 13/15 46cm	13			0	0		1	2	R2	2				1	2	0		0	4	10.4x8x7.8 9.3x9x5.8 4x3x3	608.618	1438	1256	100	0.55	176	75	24.2123	nil	4	54.3055	T	1			0
241	2	Wolf 6-7.5Fr Olympus P-5(flexible)	Navigator 13/15 46cm	13			0	0		0	1					2			0	0	1	1	19x9.3x14.8	1359.88	1473	1181	145	3.69	178	110	34.7178	nil	4	62.5767	M	1			1		117	15
451	2	Wolf 6-7.5Fr Olympus P-5(flexible)	Navigator 13/15 46cm	13			1	8		1	1	R2	2		1			2	1		1	4	11.3x10.9x8.5 11.3x8.5x7 9.2x9x8 3x3x3	6152.22	1224	1135	110	1.5	171	86	29.4108	nil	5	52.5301	TB	2			0
456	2	Wolf 6-7.5Fr Olympus P-5(flexible)	Navigator 13/15 46cm	13			1	8		1	1	R2	2					2	0		0	1	5.8x5x4.8	72.384	553	489	59	0.04	168	68	24.093	nil	4	64.7575	TB	2			0
467	2	Wolf 6-7.5Fr Olympus P-5(flexible)	Navigator 13/15 46cm	13			0	6		1	2	R2	2		2			1	0		0	2	20.2x16x10 9x8x7	1942.72	1495	1257	132	1.33	177	70.5	22.5031	nil	6	50.637	TB	2			0
357	2	Wolf 6-7.5Fr Olympus P-5(flexible)	Navigator 13/15 46cm	13			0	8		1	1	R2	2	1		1	1	2	1		1	8	9.6x8.6x8.6 16x7.5x9 15x11.6x10 20.7x8x6.7	2412.56	1482	1359	147	1.93	176	64	20.6612	nil	10	63.6507	YD	2			0
359	2	Wolf 6-7.5Fr Olympus P-5(flexible)	Navigator 13/15 46cm	13			1	8		1	2	R2	2					2	1		1	1	17.3x13x9.2	1075.92	1148	1000	154	0.64	156	53	21.7784	nil	6	75.0918	YD	2			0
387	2	Wolf 6-7.5Fr Storz XX	Navigator 13/15 46cm				0	1		1	2	R2		2			1	1			0	2		763.069	1399	1063	71	0.51	161	56	21.6041	nil	6	63.4123	YD	1	0		0		46
393	2	Wolf 6-7.5Fr Olympus P-5(flexible)	Navigator 13/15 46cm	13			1	8		1	1	R2	2					2	2		2	1	33x17x9	2625.48	491	458	138	5.62	174	71	23.4509	nil	10	32.1027	YD	1			0
415	2	Wolf 6-7.5Fr Olympus P-5(flexible)	Navigator 13/15 46cm	13			0	8		1	1	R2	2					2	0		0	5	16.5x16x10	1372.8	1429	1273	78	1.09	160	54.5	21.2891	nil	6	69.4808	YD	1			0
215	2	Wolf 6-7.5Fr Olympus P-5(flexible)	Navigator 13/15 46cm	13			0	8	1	1	1	R2						2	2	2	2	4	18.4x10.7x20.1	2057.79	1611	1264	137	57.78	168	72	25.5102	nil	5	55.0315	KA	1			0			19.3
234	2	Wolf 6-7.5Fr Olympus P-5(flexible)	Navigator 13/15 46cm	13		46	1	0		1	1	R2	2	2				1	1	0	0	2	14.5x13.5x8.5 8.9x8.6x6.8 7x5x4	1208.66	1620	1447	72	3.36	160	58	22.6562	nil	6	71.4479	KA	1			0		58	22.7
135	1	Wolf 6-7.5Fr Olympus P-5(flexible)	Olympus sheath	12			1	8		1	2	R2							0	0	1	1	5.2x4.8x7.2	93.4502	863	660	80	0.12	152	52	22.5069	nil	6	76	I	2			0	1	39	6.7
434	2	Wolf 6-7.5Fr URF-V2	OLYMPUS12/14Fr35cm	12			0	0		1	2	R2	2			1	1	2	0		0	5	4x3x3x5	90	627	474	93	0.91	158	66	26.4381	nil	9	71.9219	M	1			0
431	2	Wolf 6-7.5Fr Olympus P-5(flexible)	ReTrace 10/12 45cm	10			0	0		1	2	R2	2			2	1	1	1		1	4	7.7x7.8x6.6 7.2x5.4x4.6 4x3x3 6x4x4	367.767	1433	1148	121	0.92	176	83	26.7949	nil	4	49.5603	KU	1			0
406	2	Wolf 6-7.5Fr URF-P6	ReTrace 10/12 45cm	10			1	6		0	1	R2	2		2				0		0	1	11x9x7.3	375.804	1159	908	84	2.91	169	81	28.3604	nil	6	43.163	M	1			0
149	2	Wolf 6-7.5Fr Storz XX		13			1	0		1	2	R2						2	2	2	2	10	23.8x7.6x13.9 22x14.7x16.5	4082.17	1415	1321	133	10.86	170	94	32.526	nil	6	52	T	2			2	1	82	29
42	1	Wolf 8-9.8Fr Olympus P-5(flexible)		12			1	8		1	1	R2	2						1	1	1	2	5.7x3.8x4.7 13.7x10x10.6	808.08	1202	1007	73	0.14	150	52	23.1111	nil	5	81	M	1			0	1	34	17.9
316	1			13			1	1		0	1	R2			2			1			0	1		1790.88	1125	740	65	0.36	153	42	17.9418	nil	6	62	K	2	1				53
364	2			11			1	1		1	1	R2		2			1	1			0	2		423.077	328	285	69	0	165	55	20.202	nil	29	80	K	1	0				47
374	2			11			0	0		1	1	R2					2	1			0	1		80.6	286	266	54	0	183	76	22.694	nil	6	67	T	1	0				35
